# Supplementary material for: The Drosophila Gene Sulfateless Modulates Autism-Like Behaviors
Source: Front Genet. 2019 Jun 19;10:574. doi: 10.3389/fgene.2019.00574 (PMC6611434; doi:10.3389/fgene.2019.00574)
Supplement: Supplementary file 1 [file Data_Sheet_1.ZIP]

Archive with 13 entries (10 files):
- Supplemental_Data_Tables/
- Supplemental_Data_Tables/.DS_Store
- __MACOSX/
- __MACOSX/Supplemental_Data_Tables/
- __MACOSX/Supplemental_Data_Tables/._.DS_Store
- Supplemental_Data_Tables/Supplemental_Data_1.xlsx
- __MACOSX/Supplemental_Data_Tables/._Supplemental_Data_1.xlsx
- Supplemental_Data_Tables/Supplemental_Data_3.xlsx
- __MACOSX/Supplemental_Data_Tables/._Supplemental_Data_3.xlsx
- Supplemental_Data_Tables/Supplemental_Data_2.xlsx
- __MACOSX/Supplemental_Data_Tables/._Supplemental_Data_2.xlsx
- Supplemental_Data_Tables/Supplemental_Data_4.xlsx
- __MACOSX/Supplemental_Data_Tables/._Supplemental_Data_4.xlsx
