# Supplementary material for: The Drosophila Gene Sulfateless Modulates Autism-Like Behaviors
Source: Front Genet. 2019 Jun 19;10:574. doi: 10.3389/fgene.2019.00574 (PMC6611434; doi:10.3389/fgene.2019.00574)
Supplement: Supplementary file 1 [file Data_Sheet_1.ZIP › Supplemental_Data_Tables/Supplemental_Data_1.xlsx]

## Sheet: Mating Latency
Line	Mating Latency (s) Male		Line	Mating Latency (s) Female
RAL109	130.75		RAL287	76
RAL85	148		RAL383	183.5
RAL235	158.5		RAL360	210
RAL101	166.2		RAL42	212
RAL208	184.75		RAL208	227
RAL821	193.5		RAL45	234
RAL136	206.4		RAL109	244
RAL443	226		RAL158	250.25
RAL38	229		RAL555	256.333
RAL360	236		RAL105	305
RAL189	277.8		RAL707	307
RAL105	283.75		RAL217	337
RAL57	300		RAL57	357.33
RAL287	305.5		RAL399	360.5
RAL45	308.4		RAL443	395.33
RAL229	314		RAL315	437
RAL786	336.25		RAL595	437
RAL595	347.5		RAL195	445.667
RAL181	385		RAL235	452.67
RAL859	390.8		RAL563	453
RAL707	391.25		RAL879	463.75
RAL555	395.8		RAL181	510.6
RAL158	444		RAL859	515.5
RAL437	463		RAL310	522.67
RAL42	467.5		RAL28	617
RAL563	513.8		RAL189	621
RAL315	528.5		RAL101	637.33
RAL383	538.5		RAL437	663.75
RAL399	541		RAL228	706.667
RAL59	551.5		RAL59	728.75
RAL195	552		RAL786	797.5
RAL237	555.8		RAL237	826
RAL83	597.5		RAL821	844
RAL379	623		RAL136	995
RAL28	651		RAL379	1050
RAL370	667.333		RAL370	1237.5
RAL310	747		RAL83	1258.5
RAL228	756.75		RAL38	1261.5
RAL217	799		RAL85	1300
RAL879	933.333		RAL229	1436
RAL239	1047.2		RAL239	1740

## Sheet: Grooming
Line	Time Grooming (s) Male		Line	Time Grooming (s) Female
RAL-85	0.5		RAL-443	0
RAL-563	2.08333		RAL-85	3.852
RAL-437	5.24667		RAL-563	6.05
RAL-57	7.96		RAL-555	6.54667
RAL-707	8.37333		RAL-399	12.655
RAL-229	8.73333		RAL-821	13.2833
RAL-45	9.30333		RAL-229	14.21
RAL-83	9.655		RAL-109	14.51
RAL-42	12.82		RAL-437	15.4133
RAL-859	13.3233		RAL-83	15.7033
RAL-595	14.08		RAL-136	19.28
RAL-555	14.2067		RAL-237	19.7933
RAL-399	16.6033		RAL-707	20.36
RAL-443	17.5067		RAL-879	21.8533
RAL-360	17.5633		RAL-208	21.88
RAL-109	18.56		RAL-42	22.39
RAL-38	19.375		RAL-38	23.6317
RAL-28	19.41		RAL-59	23.7467
RAL-158	20.03		RAL-45	24.3567
RAL-136	20.37		RAL-57	24.7067
RAL-105	21.2483		RAL-28	25.1533
RAL-315	21.305		RAL-105	25.7867
RAL-101	21.59		RAL-786	26.0333
RAL-379	22.2767		RAL-360	27.0767
RAL-217	22.5633		RAL-595	27.76
RAL-821	22.6667		RAL-859	34.04
RAL-879	22.8		RAL-315	34.2767
RAL-310	24.12		RAL-217	34.41
RAL-237	25.42		RAL-181	35.37
RAL-59	30.0933		RAL-158	36.1433
RAL-786	30.9433		RAL-310	39.9167
RAL-228	33.27		RAL-189	39.9467
RAL-189	34.94		RAL-239	42.4617
RAL-181	35.515		RAL-379	42.6667
RAL-235	36.4767		RAL-101	44.1867
RAL-383	39.39		RAL-370	47.5517
RAL-208	40.45		RAL-235	47.9667
RAL-195	50.5833		RAL-228	50.97
RAL-239	57.26		RAL-195	59.52
RAL-370	70.12		RAL-383	82.9467

## Sheet: Social Space
Line	Ave. Social Space (cm) Male		Line	Ave. Social Space (cm) Female
RAL-821	0.65939		RAL-373	0.716071
RAL-555	0.729451		RAL-859	0.805173
RAL-105	0.74698		RAL-235	0.828929
RAL-707	0.746998		RAL-437	0.846307
RAL-85	0.771667		RAL-136	0.847788
RAL-57	0.783068		RAL-707	0.859553
RAL-595	0.808077		RAL-237	0.875457
RAL-563	0.8138		RAL-105	0.881157
RAL-373	0.825641		RAL-208	0.911816
RAL-45	0.846475		RAL-370	0.924087
RAL-786	0.846501		RAL-217	0.926763
RAL-370	0.848492		RAL-379	0.951634
RAL-189	0.85875		RAL-83	0.97275
RAL-437	0.861006		RAL-360	0.973036
RAL-379	0.861809		RAL-57	0.979439
RAL-136	0.864617		RAL-45	0.981688
RAL-399	0.868712		RAL-158	0.984735
RAL-101	0.8689		RAL-101	0.986007
RAL-360	0.872367		RAL-595	0.993571
RAL-59	0.937464		RAL-443	0.997963
RAL-732	0.96		RAL-229	1.0008
RAL-235	0.963378		RAL-786	1.00742
RAL-443	0.968674		RAL-59	1.00953
RAL-83	0.971051		RAL-879	1.02534
RAL-310	0.975646		RAL-399	1.0307
RAL-158	0.978662		RAL-189	1.03408
RAL-859	0.981975		RAL-85	1.06471
RAL-208	0.989643		RAL-563	1.06904
RAL-861	1.0018		RAL-555	1.07015
RAL-879	1.00267		RAL-365	1.08859
RAL-195	1.00569		RAL-228	1.10169
RAL-365	1.01405		RAL-861	1.11308
RAL-229	1.03065		RAL-109	1.11422
RAL-28	1.0366		RAL-239	1.12357
RAL-181	1.04549		RAL-28	1.1306
RAL-217	1.06162		RAL-821	1.13103
RAL-38	1.06196		RAL-181	1.14888
RAL-239	1.06957		RAL-38	1.16775
RAL-237	1.15537		RAL-310	1.18333
RAL-228	1.15981		RAL-195	1.1859
RAL-109	1.16107		RAL-732	1.39292
