# Supplementary material for: The Drosophila Gene Sulfateless Modulates Autism-Like Behaviors
Source: Front Genet. 2019 Jun 19;10:574. doi: 10.3389/fgene.2019.00574 (PMC6611434; doi:10.3389/fgene.2019.00574)
Supplement: Supplementary file 1 [file Data_Sheet_1.ZIP › Supplemental_Data_Tables/Supplemental_Data_3.xlsx]

## Sheet: Z Score Calculations
	Male Grooming	Male Grooming Z Score			Female Groom	Female Groom Z score				Male SS	SS z score			Female SS	SS z score				Male Latency	Male Latency Z score			Female Latency	Female Latency Z			All Male Z scores	Grooming	SS	Mating	Sum		All Female Z scores	Grooming	SS	Mating	Sum
85	0.5	-1.54686			443	0	-1.73096		563	0.8138	-0.901567		563	1.06904	0.47084			217	799	1.57972		217	337	-0.776846			563	-1.43786	-0.901567	0.345843	-1.99358		563	-1.35974	0.47084	-0.479854	-1.36875
563	2.08333	-1.43786			85	3.852	-1.49461		28	1.0366	0.904224		28	1.1306	0.951337			136	206.4	-0.984078		136	995	0.90781			28	-0.244981	0.904224	0.939419	1.59866		28	-0.187564	0.951337	-0.0599706	0.703802
437	5.24667	-1.22007			563	6.05	-1.35974		109	1.16107	1.91304		109	1.11422	0.823461			379	623	0.818281		379	1050	1.04863			109	-0.3035	1.91304	-1.31137	0.298172		109	-0.840635	0.823461	-1.01495	-1.03212
57	7.96	-1.03327			555	6.54667	-1.32926		310	0.975646	0.410175		310	1.18333	1.36291			105	283.75	-0.649435		105	305	-0.858774			310	0.0792851	0.410175	1.35475	1.84421		310	0.718308	1.36291	-0.301481	1.77973
707	8.37333	-1.00481			399	12.655	-0.954457		158	0.978662	0.434619		158	0.984735	-0.187174			237	555.8	0.52755		237	826	0.475125			158	-0.202296	0.434619	0.0438638	0.276186		158	0.486778	-0.187174	-0.998949	-0.699345
229	8.73333	-0.98003			821	13.2833	-0.915903		83	0.971051	0.372934		83	0.97275	-0.280721			239	1047.2	2.65352		239	1740	2.81521			83	-0.916577	0.372934	0.707959	0.164316		83	-0.767412	-0.280721	1.58244	0.534307
45	9.30333	-0.940788			229	14.21	-0.859043		45	0.846475	-0.63674		45	0.981688	-0.21096			228	756.75	1.39693		228	706.667	0.1696			45	-0.940788	-0.63674	-0.54279	-2.12032		45	-0.236447	-0.21096	-1.04055	-1.48796
83	9.655	-0.916577			109	14.51	-0.840635		59	0.937464	0.100716		59	1.00953	0.00637702			879	933.333	2.16089		879	463.75	-0.452332			59	0.490527	0.100716	0.508947	1.10019		59	-0.273877	0.00637702	0.226139	-0.0413603
42	12.82	-0.698678			437	15.4133	-0.785207		181	1.04549	0.976281		181	1.14888	1.09397			195	552	0.51111		195	445.667	-0.49863			181	0.863789	0.976281	-0.211391	1.62868		181	0.439327	1.09397	-0.332383	1.20092
859	13.3233	-0.664025			83	15.7033	-0.767412		189	0.85875	-0.537253		189	1.03408	0.197983			563	513.8	0.345843		563	453	-0.479854			189	0.824202	-0.537253	-0.675176	-0.388227		189	0.720149	0.197983	-0.0497296	0.868403
595	14.08	-0.611932			136	19.28	-0.547949		195	1.00569	0.653684		195	1.1859	1.38294			59	551.5	0.508947		59	728.75	0.226139			195	1.90119	0.653684	0.51111	3.06598		195	1.92116	1.38294	-0.49863	2.80547
555	14.2067	-0.603211			237	19.7933	-0.516452		237	1.15537	1.86682		237	0.875457	-1.0401			158	444	0.0438638		158	250.25	-0.998949			237	0.168785	1.86682	0.52755	2.56316		237	-0.516452	-1.0401	0.475125	-1.08143
399	16.6033	-0.43821			707	20.36	-0.481681		879	1.00267	0.629234		879	1.02534	0.129786			45	308.4	-0.54279		45	234	-1.04055			879	-0.011592	0.629234	2.16089	2.77854		879	-0.390051	0.129786	-0.452332	-0.712596
443	17.5067	-0.376018			879	21.8533	-0.390051		861	1.0018	0.62215		861	1.11308	0.814547			399	541	0.46352		399	360.5	-0.716679			861	#N/A	0.62215	#N/A	#N/A		861	#N/A	0.814547	#N/A	#N/A
360	17.5633	-0.372117			208	21.88	-0.388415		101	0.8689	-0.454988		101	0.986007	-0.177252			38	229	-0.886303		38	1261.5	1.59012			101	-0.094896	-0.454988	-1.158	-1.70788		101	0.980314	-0.177252	-0.00792041	0.795141
109	18.56	-0.3035			42	22.39	-0.357121		136	0.864617	-0.489698		136	0.847788	-1.25606			181	385	-0.211391		181	510.6	-0.332383			136	-0.178889	-0.489698	-0.984078	-1.65266		136	-0.547949	-1.25606	0.90781	-0.896201
38	19.375	-0.247391			38	23.6317	-0.280933		38	1.06196	1.10971		38	1.16775	1.24126			28	651	0.939419		28	617	-0.0599706			38	-0.247391	1.10971	-0.886303	-0.0239804		38	-0.280933	1.24126	1.59012	2.55045
28	19.41	-0.244981			59	23.7467	-0.273877		105	0.74698	-1.44314		105	0.881157	-0.995613			310	747	1.35475		310	522.67	-0.301481			105	-0.118419	-1.44314	-0.649435	-2.21099		105	-0.148703	-0.995613	-0.858774	-2.00309
158	20.03	-0.202296			45	24.3567	-0.236447		217	1.06162	1.10697		217	0.926763	-0.639659			821	193.5	-1.03989		821	844	0.52121			217	-0.0278856	1.10697	1.57972	2.6588		217	0.380421	-0.639659	-0.776846	-1.03608
136	20.37	-0.178889			57	24.7067	-0.214971		228	1.15981	1.90276		228	1.10169	0.725644			555	395.8	-0.164667		555	256.333	-0.983375			228	0.709229	1.90276	1.39693	4.00892		228	1.39654	0.725644	0.1696	2.29178
105	21.2483	-0.118419			28	25.1533	-0.187564		239	1.06957	1.17143		239	1.12357	0.89641			707	391.25	-0.184351		707	307	-0.853654			239	2.36085	1.17143	2.65352	6.18581		239	0.874469	0.89641	2.81521	4.58609
315	21.305	-0.114517			105	25.7867	-0.148703		399	0.868712	-0.456513		399	1.0307	0.171588			786	336.25	-0.422301		786	797.5	0.402158			399	-0.43821	-0.456513	0.46352	-0.431202		399	-0.954457	0.171588	-0.716679	-1.49955
101	21.59	-0.094896			786	26.0333	-0.133568		379	0.861809	-0.512462		379	0.951634	-0.445532			109	130.75	-1.31137		109	244	-1.01495			379	-0.0476216	-0.512462	0.818281	0.258198		379	0.887047	-0.445532	1.04863	1.49014
379	22.2767	-0.0476216			360	27.0767	-0.0695491		707	0.746998	-1.44299		707	0.859553	-1.16424			189	277.8	-0.675176		189	621	-0.0497296			707	-1.00481	-1.44299	-0.184351	-2.63216		707	-0.481681	-1.16424	-0.853654	-2.49957
217	22.5633	-0.0278856			595	27.76	-0.02762		443	0.968674	0.353668		443	0.997963	-0.0839312			859	390.8	-0.186298		83	1258.5	1.58244			443	-0.376018	0.353668	-0.899282	-0.921632		443	-1.73096	-0.0839312	-0.627505	-2.4424
821	22.6667	-0.0207715			859	34.04	0.357718		595	0.808077	-0.947952		595	0.993571	-0.118208			208	184.75	-1.07774		101	637.33	-0.00792041			595	-0.611932	-0.947952	-0.373629	-1.93351		595	-0.02762	-0.118208	-0.520819	-0.666646
879	22.8	-0.011592			315	34.2767	0.37224		821	0.65939	-2.15304		821	1.13103	0.954657			370	667.333	1.01008		774	331	-0.792207			821	-0.0207715	-2.15304	-1.03989	-3.2137		821	-0.915903	0.954657	0.52121	0.559964
310	24.12	0.0792851			217	34.41	0.380421		859	0.981975	0.461472		859	0.805173	-1.58868			83	597.5	0.707959		859	515.5	-0.319838			859	-0.664025	0.461472	-0.186298	-0.388852		859	0.357718	-1.58868	-0.319838	-1.5508
237	25.42	0.168785			181	35.37	0.439327		555	0.729451	-1.58521		555	1.07015	0.479514			437	463	0.126065		437	663.75	0.0597219			555	-0.603211	-1.58521	-0.164667	-2.35308		555	-1.32926	0.479514	-0.983375	-1.83312
59	30.0933	0.490527			158	36.1433	0.486778		732	0.96	0.283366		732	1.39292	2.99873			101	166.2	-1.158		208	227	-1.05847			732	#N/A	0.283366	#N/A	#N/A		732	#N/A	2.99873	#N/A	#N/A
786	30.9433	0.549046			310	39.9167	0.718308		786	0.846501	-0.636527		786	1.00742	-0.0101499			57	300	-0.579131		370	1237.5	1.52868			786	0.549046	-0.636527	-0.422301	-0.509781		786	-0.133568	-0.0101499	0.402158	0.25844
228	33.27	0.709229			189	39.9467	0.720149		360	0.872367	-0.426891		360	0.973036	-0.278491			235	158.5	-1.19131		235	452.67	-0.480699			360	-0.372117	-0.426891	-0.856018	-1.65503		360	-0.0695491	-0.278491	-1.102	-1.45004
189	34.94	0.824202			239	42.4617	0.874469		437	0.861006	-0.518964		437	0.846307	-1.26763			360	236	-0.856018		57	357.33	-0.724795			437	-1.22007	-0.518964	0.126065	-1.61297		437	-0.785207	-1.26763	0.0597219	-1.99311
181	35.515	0.863789			379	42.6667	0.887047		208	0.989643	0.523618		208	0.911816	-0.756318			595	347.5	-0.373629		595	437	-0.520819			208	1.20355	0.523618	-1.07774	0.64942		208	-0.388415	-0.756318	-1.05847	-2.20321
235	36.4767	0.929996			101	44.1867	0.980314		235	0.963378	0.310748		235	0.828929	-1.40327			443	226	-0.899282		360	210	-1.102			235	0.929996	0.310748	-1.19131	0.0494334		235	1.21225	-1.40327	-0.480699	-0.671711
383	39.39	1.13057			370	47.5517	1.18679		57	0.783068	-1.15065		57	0.979439	-0.228515			85	148	-1.23674		443	395.33	-0.627505			57	-1.03327	-1.15065	-0.579131	-2.76305		57	-0.214971	-0.228515	-0.724795	-1.16828
208	40.45	1.20355			235	47.9667	1.21225		229	1.03065	0.855983		229	1.0008	-0.0617878			229	314	-0.518562		85	1300	1.68869			229	-0.98003	0.855983	-0.518562	-0.642609		229	-0.859043	-0.0617878	2.03689	1.11606
195	50.5833	1.90119			228	50.97	1.39654		370	0.848492	-0.620392		370	0.924087	-0.66054							229	1436	2.03689			370	3.24622	-0.620392	1.01008	3.63591		370	1.18679	-0.66054	1.52868	2.05492
239	57.26	2.36085			195	59.52	1.92116		85	0.771667	-1.24305		85	1.06471	0.437005												85	-1.54686	-1.24305	-1.23674	-4.02665		85	-1.49461	0.437005	1.68869	0.631092
370	70.12	3.24622			383	82.9467	3.35861		373	0.825641	-0.805597		373	0.716071	-2.28413												373	#N/A	-0.805597	#N/A	#N/A		373	#N/A	-2.28413	#N/A	#N/A
Mean	22.9684				Mean	28.2101			Mean	0.925038			Mean	1.00872				Mean	433.861			Mean	640.424
SD	14.5251				SD	16.2974			SD	0.123382			SD	0.128121				SD	231.141			SD	390.584
									365	1.01405			365	1.08859				RAL287	305.5			RAL287	76
																		RAL42	467.5			RAL42	212
																		RAL383	538.5			RAL383	183.5
																		RAL315	528.5			RAL315	437

## Sheet: Z-Score Input and Plots
563	-1.99358	-1.36875				Male Z score									Female Z score
28	1.59866	0.703802				RAL	Z score								RAL	Z score
109	0.298172	-1.03212				RAL-85	-4.02665								RAL-707	-2.49957
310	1.84421	1.77973				RAL-821	-3.2137								RAL-443	-2.4424
158	0.276186	-0.699345				RAL-57	-2.76305								RAL-208	-2.20321
83	0.164316	0.534307				RAL-707	-2.63216								RAL-105	-2.00309
45	-2.12032	-1.48796				RAL-555	-2.35308								RAL-437	-1.99311
59	1.10019	-0.0413603				RAL-105	-2.21099								RAL-555	-1.83312
181	1.62868	1.20092				RAL-45	-2.12032								RAL-859	-1.5508
189	-0.388227	0.868403				RAL-563	-1.99358								RAL-399	-1.49955
195	3.06598	2.80547				RAL-595	-1.93351								RAL-45	-1.48796
237	2.56316	-1.08143				RAL-101	-1.70788								RAL-360	-1.45004
879	2.77854	-0.712596				RAL-360	-1.65503								RAL-563	-1.36875
101	-1.70788	0.795141				RAL-136	-1.65266								RAL-57	-1.16828
136	-1.65266	-0.896201				RAL-437	-1.61297								RAL-237	-1.08143
38	-0.0239804	2.55045				RAL-443	-0.921632								RAL-217	-1.03608
105	-2.21099	-2.00309				RAL-229	-0.642609								RAL-109	-1.03212
217	2.6588	-1.03608				RAL-786	-0.509781								RAL-136	-0.896201
228	4.00892	2.29178				RAL-399	-0.431202								RAL-879	-0.712596
239	6.18581	4.58609				RAL-859	-0.388852								RAL-158	-0.699345
399	-0.431202	-1.49955				RAL-189	-0.388227								RAL-235	-0.671711
379	0.258198	1.49014				RAL-38	-0.0239804								RAL-595	-0.666646
707	-2.63216	-2.49957				RAL-235	0.0494334								RAL-59	-0.0413603
443	-0.921632	-2.4424				RAL-83	0.164316								RAL-786	0.25844
595	-1.93351	-0.666646				RAL-379	0.258198								RAL-83	0.534307
821	-3.2137	0.559964				RAL-158	0.276186								RAL-821	0.559964
859	-0.388852	-1.5508				RAL-109	0.298172								RAL-85	0.631092
555	-2.35308	-1.83312				RAL-208	0.64942								RAL-28	0.703802
786	-0.509781	0.25844				RAL-59	1.10019								RAL-101	0.795141
360	-1.65503	-1.45004				RAL-28	1.59866								RAL-189	0.868403
437	-1.61297	-1.99311				RAL-181	1.62868								RAL-229	1.11606
208	0.64942	-2.20321				RAL-310	1.84421								RAL-181	1.20092
235	0.0494334	-0.671711				RAL-237	2.56316								RAL-379	1.49014
57	-2.76305	-1.16828				RAL-217	2.6588								RAL-310	1.77973
229	-0.642609	1.11606				RAL-879	2.77854								RAL-370	2.05492
370	3.63591	2.05492				RAL-195	3.06598								RAL-228	2.29178
85	-4.02665	0.631092				RAL-370	3.63591								RAL-38	2.55045
						RAL-228	4.00892								RAL-195	2.80547
	Male	Female				RAL-239	6.18581								RAL-239	4.58609

## Sheet: GWA output
ID	MinorAllele	MajorAllele	RefAllele	MAF	MinorAlleleCount	MajorAlleleCount	FemaleEff	FemalePval	FemaleMixedPval	MaleEff	MalePval	MaleMixedPval	AvgEff	AvgPval	AvgMixedPval	DiffEff	DiffPval	DiffMixedPval	GeneAnnotation	RegulationAnnotation
3L_18061638_SNP	G	T	T	0.1351	5	32	-1.21	0.0001954	0.00025153	-2.031	5.814e-07	2.30773e-07	-1.62	7.047e-08	1.54733e-08	0.821	0.05011	0.0425103	SiteClass[FBgn0264748|CG44006|DOWNSTREAM|190],TranscriptAnnot[DOWNSTREAM(MODIFIER||||374|CG44006|protein_coding|CODING|FBtr0334132|);INTERGENIC(MODIFIER|||||||||)]	-
3L_5667369_MNP	GAAATA	TCTGCG	TCTGCG	0.2353	8	26	-0.9765	0.0005313	0.000389374	-1.706	1.65e-06	2.38393e-07	-1.341	3.291e-07	2.49333e-08	0.7295	0.04598	0.0314617	SiteClass[FBgn0085447|sif|INTRON|0],TranscriptAnnot[INTRON(MODIFIER||||2072|sif|protein_coding|CODING|FBtr0112708|9);INTRON(MODIFIER||||2072|sif|protein_coding|CODING|FBtr0330122|8);INTRON(MODIFIER||||2091|sif|protein_coding|CODING|FBtr0330125|8);INTRON(MODIFIER||||2657|sif|protein_coding|CODING|FBtr0112712|8);INTRON(MODIFIER||||2734|sif|protein_coding|CODING|FBtr0330123|8)]	(TF_binding_site|mE1_TFBS_chinmo|FBsf0000209808)
3L_5667378_MNP	TTGC	CCAG	CCAG	0.2353	8	26	-0.9765	0.0005313	0.000389374	-1.706	1.65e-06	2.38393e-07	-1.341	3.291e-07	2.49333e-08	0.7295	0.04598	0.0314617	SiteClass[FBgn0085447|sif|INTRON|0],TranscriptAnnot[INTRON(MODIFIER||||2072|sif|protein_coding|CODING|FBtr0112708|9);INTRON(MODIFIER||||2072|sif|protein_coding|CODING|FBtr0330122|8);INTRON(MODIFIER||||2091|sif|protein_coding|CODING|FBtr0330125|8);INTRON(MODIFIER||||2657|sif|protein_coding|CODING|FBtr0112712|8);INTRON(MODIFIER||||2734|sif|protein_coding|CODING|FBtr0330123|8)]	(TF_binding_site|mE1_TFBS_chinmo|FBsf0000209808)
3L_5667384_SNP	C	T	T	0.2353	8	26	-0.9765	0.0005313	0.000389374	-1.706	1.65e-06	2.38393e-07	-1.341	3.291e-07	2.49333e-08	0.7295	0.04598	0.0314617	SiteClass[FBgn0085447|sif|INTRON|0],TranscriptAnnot[INTRON(MODIFIER||||2072|sif|protein_coding|CODING|FBtr0112708|9);INTRON(MODIFIER||||2072|sif|protein_coding|CODING|FBtr0330122|8);INTRON(MODIFIER||||2091|sif|protein_coding|CODING|FBtr0330125|8);INTRON(MODIFIER||||2657|sif|protein_coding|CODING|FBtr0112712|8);INTRON(MODIFIER||||2734|sif|protein_coding|CODING|FBtr0330123|8)]	(TF_binding_site|mE1_TFBS_chinmo|FBsf0000209808)
2R_16030036_SNP	A	G	G	0.25	8	24	-1.169	2.06e-05	1.3023e-05	-1.576	5.733e-06	5.07328e-06	-1.373	3.431e-07	2.73668e-08	0.4069	0.1939	0.244935	SiteClass[|||],TranscriptAnnot[INTERGENIC(MODIFIER|||||||||)]	-
3R_9853016_SNP	C	T	C	0.1429	5	30	-1.187	0.0003246	0.000437714	-2.039	1.107e-06	2.33024e-07	-1.613	1.595e-07	3.04746e-08	0.8522	0.04783	0.0357059	SiteClass[FBgn0264493|rdx|INTRON|0],TranscriptAnnot[INTRON(MODIFIER||||374|rdx|protein_coding|CODING|FBtr0301633|1)]	(TF_binding_site|BDTNP1_TFBS_dl|FBsf0000311601),(TF_binding_site|mE1_TFBS_HSA|FBsf0000371416),(TF_binding_site|mE1_TFBS_Trl|FBsf0000341028)
X_18731226_SNP	T	C	C	0.25	9	27	-0.8762	0.001068	0.0007767	-1.595	1.07e-06	4.88721e-07	-1.235	7.57e-07	7.4585e-08	0.7184	0.02773	0.0257335	SiteClass[FBgn0030964|Pvf1|INTRON|0],TranscriptAnnot[INTRON(MODIFIER||||314|Pvf1|protein_coding|CODING|FBtr0301667|1);INTRON(MODIFIER||||325|Pvf1|protein_coding|CODING|FBtr0074640|1)]	(TF_binding_site|mE1_TFBS_HSA|FBsf0000349354),(TF_binding_site|mE1_TFBS_sens|FBsf0000221622)
X_13369020_SNP	G	T	T	0.2286	8	27	-1.263	5.828e-07	1.11596e-07	-0.8049	0.03344	0.0331625	-1.034	0.0001323	0.000137469	-0.4584	0.1917	0.18283	SiteClass[FBgn0265416|Neto|INTRON|0],TranscriptAnnot[INTRON(MODIFIER||||677|Neto|protein_coding|CODING|FBtr0339702|2);INTRON(MODIFIER||||822|Neto|protein_coding|CODING|FBtr0339703|2)]	-
X_18731225_SNP	T	C	C	0.2703	10	27	-0.7685	0.002988	0.00215898	-1.57	4.971e-07	1.95188e-07	-1.169	1.006e-06	1.25919e-07	0.8012	0.01145	0.00883529	SiteClass[FBgn0030964|Pvf1|INTRON|0],TranscriptAnnot[INTRON(MODIFIER||||314|Pvf1|protein_coding|CODING|FBtr0301667|1);INTRON(MODIFIER||||325|Pvf1|protein_coding|CODING|FBtr0074640|1)]	(TF_binding_site|mE1_TFBS_HSA|FBsf0000349354),(TF_binding_site|mE1_TFBS_sens|FBsf0000221622)
3R_9821313_SNP	C	A	C	0.2571	9	26	-1.219	5.215e-07	1.38575e-07	-0.9808	0.0095	0.00584133	-1.1	3.111e-05	1.24505e-05	-0.2383	0.501	0.474846	SiteClass[FBgn0264493|rdx|INTRON|0],TranscriptAnnot[INTRON(MODIFIER||||374|rdx|protein_coding|CODING|FBtr0301633|2);INTRON(MODIFIER||||403|rdx|protein_coding|CODING|FBtr0301634|2)]	-
3L_18061622_SNP	C	T	T	0.1622	6	31	-1.181	7.211e-05	5.53223e-05	-1.674	2.187e-05	1.11097e-05	-1.427	6.192e-07	1.52022e-07	0.4934	0.2118	0.195985	SiteClass[FBgn0264748|CG44006|DOWNSTREAM|206],TranscriptAnnot[DOWNSTREAM(MODIFIER||||374|CG44006|protein_coding|CODING|FBtr0334132|);INTERGENIC(MODIFIER|||||||||)]	-
2L_1267151_SNP	C	A	A	0.1111	4	32	-1.469	3.295e-05	1.78766e-05	-1.929	5.182e-05	2.45435e-05	-1.699	8.3e-07	4.01672e-07	0.4602	0.3299	0.312486	SiteClass[FBgn0041097|robo3|INTRON|0],TranscriptAnnot[INTRON(MODIFIER||||1342|robo3|protein_coding|CODING|FBtr0077921|1);INTRON(MODIFIER||||1342|robo3|protein_coding|CODING|FBtr0335384|1)]	-
3L_13219064_SNP	A	G	G	0.1081	4	33	-1.47	2.418e-05	1.67958e-05	-1.903	5.996e-05	3.26097e-05	-1.686	7.356e-07	5.31732e-07	0.4323	0.3591	0.342316	SiteClass[|||],TranscriptAnnot[INTERGENIC(MODIFIER|||||||||)]	(TF_binding_site|mE1_TFBS_bab1|FBsf0000214491),(TF_binding_site|mE1_TFBS_cad|FBsf0000244907),(TF_binding_site|mE1_TFBS_sens|FBsf0000224270)
X_18730950_SNP	C	T	T	0.2703	10	27	-0.6933	0.008177	0.00550321	-1.522	1.522e-06	6.45071e-07	-1.108	5.789e-06	7.16408e-07	0.8288	0.00866	0.00656419	SiteClass[FBgn0030964|Pvf1|INTRON|0],TranscriptAnnot[INTRON(MODIFIER||||314|Pvf1|protein_coding|CODING|FBtr0301667|1);INTRON(MODIFIER||||325|Pvf1|protein_coding|CODING|FBtr0074640|1)]	(TF_binding_site|mE1_TFBS_HSA|FBsf0000349354),(TF_binding_site|mE1_TFBS_sens|FBsf0000221622)
3L_15453379_SNP	T	G	G	0.1429	5	30	-1.42	6.831e-06	2.55242e-06	-1.629	0.0001662	0.000124614	-1.524	1.663e-06	6.69487e-07	0.2093	0.6054	0.615877	SiteClass[|||],TranscriptAnnot[INTERGENIC(MODIFIER|||||||||)]	-
3L_11544441_SNP	G	A	A	0.1389	5	31	-0.7434	0.03161	0.0407036	-1.978	2.079e-06	6.8902e-07	-1.361	2.81e-05	1.15551e-05	1.235	0.002537	0.00155777	SiteClass[FBgn0259481|Mob2|INTRON|0],TranscriptAnnot[INTRON(MODIFIER||||431|Mob2|protein_coding|CODING|FBtr0089330|1);INTRON(MODIFIER||||566|Mob2|protein_coding|CODING|FBtr0089331|1);INTRON(MODIFIER||||728|Mob2|protein_coding|CODING|FBtr0089332|1)]	(TF_binding_site|mE1_TFBS_D|FBsf0000239293),(TF_binding_site|mE1_TFBS_HSA|FBsf0000364265)
3L_11544444_SNP	G	A	A	0.1389	5	31	-0.7434	0.03161	0.0407036	-1.978	2.079e-06	6.8902e-07	-1.361	2.81e-05	1.15551e-05	1.235	0.002537	0.00155777	SiteClass[FBgn0259481|Mob2|INTRON|0],TranscriptAnnot[INTRON(MODIFIER||||431|Mob2|protein_coding|CODING|FBtr0089330|1);INTRON(MODIFIER||||566|Mob2|protein_coding|CODING|FBtr0089331|1);INTRON(MODIFIER||||728|Mob2|protein_coding|CODING|FBtr0089332|1)]	(TF_binding_site|mE1_TFBS_D|FBsf0000239293),(TF_binding_site|mE1_TFBS_HSA|FBsf0000364265)
X_21046595_SNP	A	G	G	0.1667	6	30	-0.9983	0.001333	0.00143071	-1.738	1.116e-05	4.1766e-06	-1.368	3.489e-06	7.18639e-07	0.7396	0.06184	0.0498266	SiteClass[|||],TranscriptAnnot[INTERGENIC(MODIFIER|||||||||)]	-
X_18730960_SNP	T	A	A	0.1351	5	32	-1.172	0.0003389	0.00034913	-1.761	3.916e-05	2.069e-05	-1.467	3.239e-06	7.68164e-07	0.5894	0.1654	0.150893	SiteClass[FBgn0030964|Pvf1|INTRON|0],TranscriptAnnot[INTRON(MODIFIER||||314|Pvf1|protein_coding|CODING|FBtr0301667|1);INTRON(MODIFIER||||325|Pvf1|protein_coding|CODING|FBtr0074640|1)]	(TF_binding_site|mE1_TFBS_HSA|FBsf0000349354),(TF_binding_site|mE1_TFBS_sens|FBsf0000221622)
3L_11545309_DEL	G	GC	GC	0.1429	5	30	-0.7695	0.02623	0.0322284	-1.975	3.138e-06	7.97908e-07	-1.372	3.163e-05	9.27465e-06	1.205	0.003117	0.00214832	SiteClass[FBgn0259481|Mob2|INTRON|0;FBgn0263569|mir-4968|DOWNSTREAM|329],TranscriptAnnot[DOWNSTREAM(MODIFIER|||||mir-4968|miRNA|NON_CODING|FBtr0309721|);DOWNSTREAM(MODIFIER|||||mir-4968|pre_miRNA|NON_CODING|FBtr0309720|);INTRON(MODIFIER||||431|Mob2|protein_coding|CODING|FBtr0089330|1);INTRON(MODIFIER||||566|Mob2|protein_coding|CODING|FBtr0089331|1);INTRON(MODIFIER||||728|Mob2|protein_coding|CODIN…	(TF_binding_site|BDTNP1_TFBS_dl|FBsf0000306896)
3L_12460536_SNP	A	C	C	0.1111	4	32	-1.172	0.001336	0.00180793	-2.076	8.867e-06	3.33442e-06	-1.624	2.895e-06	8.04263e-07	0.904	0.05337	0.0428453	SiteClass[FBgn0000625|eyg|INTRON|0],TranscriptAnnot[INTRON(MODIFIER||||670|eyg|protein_coding|CODING|FBtr0075979|1);INTRON(MODIFIER||||670|eyg|protein_coding|CODING|FBtr0100170|2)]	(TF_binding_site|BDTNP1_TFBS_da|FBsf0000326767),(TF_binding_site|BDTNP1_TFBS_dl|FBsf0000307034),(TF_binding_site|BDTNP1_TFBS_z|FBsf0000197148)
2L_2003420_SNP	C	T	C	0.4839	15	16	-1.055	9.735e-06	9.21149e-07	-0.7261	0.04153	0.0312589	-0.8906	0.0006884	0.000161584	-0.329	0.2817	0.286358	SiteClass[FBgn0263441|CR43464|INTRON|0;FBgn0053543|CG33543|INTRON|0],TranscriptAnnot[INTRON(MODIFIER||||468|CG33543|protein_coding|CODING|FBtr0309285|1);INTRON(MODIFIER|||||CR43464|ncRNA|NON_CODING|FBtr0309284|4)]	-
3L_11545272_SNP	T	C	C	0.1429	5	30	-0.7147	0.03726	0.0500103	-1.966	3.183e-06	9.25309e-07	-1.341	3.735e-05	1.73359e-05	1.252	0.002528	0.00134981	SiteClass[FBgn0259481|Mob2|INTRON|0;FBgn0263569|mir-4968|DOWNSTREAM|367],TranscriptAnnot[DOWNSTREAM(MODIFIER|||||mir-4968|miRNA|NON_CODING|FBtr0309721|);DOWNSTREAM(MODIFIER|||||mir-4968|pre_miRNA|NON_CODING|FBtr0309720|);INTRON(MODIFIER||||431|Mob2|protein_coding|CODING|FBtr0089330|1);INTRON(MODIFIER||||566|Mob2|protein_coding|CODING|FBtr0089331|1);INTRON(MODIFIER||||728|Mob2|protein_coding|CODIN…	(TF_binding_site|BDTNP1_TFBS_dl|FBsf0000306896)
2L_2003349_SNP	T	C	T	0.4848	16	17	-1.024	6.005e-06	9.67974e-07	-0.8155	0.02081	0.011589	-0.9198	0.0002493	2.86969e-05	-0.2086	0.5084	0.487352	SiteClass[FBgn0263441|CR43464|INTRON|0;FBgn0053543|CG33543|INTRON|0],TranscriptAnnot[INTRON(MODIFIER||||468|CG33543|protein_coding|CODING|FBtr0309285|1);INTRON(MODIFIER|||||CR43464|ncRNA|NON_CODING|FBtr0309284|4)]	-
2L_6326078_SNP	T	C	C	0.1818	6	27	-1.193	0.000117	4.65497e-05	-1.583	2.872e-05	5.6095e-05	-1.388	3.6e-06	9.76877e-07	0.3902	0.252	0.314338	SiteClass[FBgn0021873|Gef26|SYNONYMOUS_CODING|0],TranscriptAnnot[SYNONYMOUS_CODING(LOW|SILENT|tgC/tgT|C214|1422|Gef26|protein_coding|CODING|FBtr0300039|);SYNONYMOUS_CODING(LOW|SILENT|tgC/tgT|C214|1569|Gef26|protein_coding|CODING|FBtr0300038|);SYNONYMOUS_CODING(LOW|SILENT|tgC/tgT|C214|1569|Gef26|protein_coding|CODING|FBtr0333242|);SYNONYMOUS_CODING(LOW|SILENT|tgC/tgT|C214|1573|Gef26|protein_coding…	(TF_binding_site|mE1_TFBS_cad|FBsf0000241509),(TF_binding_site|mE1_TFBS_chinmo|FBsf0000207347),(TF_binding_site|mE1_TFBS_sens|FBsf0000216402)
X_11273394_DEL	A	ATAAG	ATAAG	0.1765	6	28	-0.9184	0.003655	0.00289744	-1.774	5.186e-06	2.66647e-06	-1.346	4.555e-06	1.01887e-06	0.8556	0.0308	0.0228691	SiteClass[FBgn0001624|dlg1|INTRON|0],TranscriptAnnot[INTRON(MODIFIER||||1030|dlg1|protein_coding|CODING|FBtr0301288|2);INTRON(MODIFIER||||198|dlg1|protein_coding|CODING|FBtr0333263|3);INTRON(MODIFIER||||206|dlg1|protein_coding|CODING|FBtr0302114|4);INTRON(MODIFIER||||208|dlg1|protein_coding|CODING|FBtr0073483|3);INTRON(MODIFIER||||208|dlg1|protein_coding|CODING|FBtr0073491|3);INTRON(MODIFIER||||2…	-
3L_11693575_SNP	C	G	G	0.2432	9	28	-1.085	1.462e-05	5.76063e-06	-1.18	0.0008878	0.000578793	-1.133	8.184e-06	1.09648e-06	0.0949	0.7821	0.774544	SiteClass[FBgn0036196|CG11658|UTR_3_PRIME|0],TranscriptAnnot[UTR_3_PRIME(MODIFIER||||351|CG11658|protein_coding|CODING|FBtr0076124|5);UTR_3_PRIME(MODIFIER||||351|CG11658|protein_coding|CODING|FBtr0076125|5);UTR_3_PRIME(MODIFIER||||351|CG11658|protein_coding|CODING|FBtr0076126|5);UTR_3_PRIME(MODIFIER||||351|CG11658|protein_coding|CODING|FBtr0076127|5);UTR_3_PRIME(MODIFIER||||351|CG11658|protein_co…	(TF_binding_site|mE1_TFBS_cad|FBsf0000244772)
3L_11693605_SNP	A	G	G	0.2432	9	28	-1.085	1.462e-05	5.76063e-06	-1.18	0.0008878	0.000578793	-1.133	8.184e-06	1.09648e-06	0.0949	0.7821	0.774544	SiteClass[FBgn0036196|CG11658|UTR_3_PRIME|0],TranscriptAnnot[UTR_3_PRIME(MODIFIER||||351|CG11658|protein_coding|CODING|FBtr0076124|5);UTR_3_PRIME(MODIFIER||||351|CG11658|protein_coding|CODING|FBtr0076125|5);UTR_3_PRIME(MODIFIER||||351|CG11658|protein_coding|CODING|FBtr0076126|5);UTR_3_PRIME(MODIFIER||||351|CG11658|protein_coding|CODING|FBtr0076127|5);UTR_3_PRIME(MODIFIER||||351|CG11658|protein_co…	(TF_binding_site|mE1_TFBS_cad|FBsf0000244772)
2L_9014927_SNP	G	T	G	0.3824	13	21	-0.7473	0.002527	0.00221405	-1.389	4.67e-06	2.83736e-06	-1.068	7.72e-06	1.11767e-06	0.6415	0.02176	0.0301399	SiteClass[FBgn0032088|CG13102|DOWNSTREAM|778;FBgn0032089|Rcd-1r|UPSTREAM|857],TranscriptAnnot[DOWNSTREAM(MODIFIER||||150|CG13102|protein_coding|CODING|FBtr0309842|);INTERGENIC(MODIFIER|||||||||);UPSTREAM(MODIFIER||||290|Rcd-1r|protein_coding|CODING|FBtr0079779|)]	(TF_binding_site|mE1_TFBS_HSA|FBsf0000346968),(TF_binding_site|mE1_TFBS_sens|FBsf0000216920)
X_18731180_SNP	A	T	T	0.2973	11	26	-0.8316	0.0007681	0.000461508	-1.29	6.233e-05	3.39856e-05	-1.061	8.745e-06	1.24417e-06	0.4587	0.1484	0.134553	SiteClass[FBgn0030964|Pvf1|INTRON|0],TranscriptAnnot[INTRON(MODIFIER||||314|Pvf1|protein_coding|CODING|FBtr0301667|1);INTRON(MODIFIER||||325|Pvf1|protein_coding|CODING|FBtr0074640|1)]	(TF_binding_site|mE1_TFBS_HSA|FBsf0000349354),(TF_binding_site|mE1_TFBS_sens|FBsf0000221622)
X_11083451_SNP	T	C	C	0.2059	7	27	-1.26	9.219e-06	1.32294e-06	-0.9816	0.01369	0.0126752	-1.121	0.0001374	7.74409e-05	-0.278	0.4457	0.446867	SiteClass[|||],TranscriptAnnot[INTERGENIC(MODIFIER|||||||||)]	-
3L_11216118_SNP	G	A	A	0.1111	4	32	-1.178	0.001253	0.00183539	-2.004	2.263e-05	9.23939e-06	-1.591	5.492e-06	1.75457e-06	0.8262	0.07887	0.0654438	SiteClass[FBgn0261553|CG42671|SYNONYMOUS_CODING|0],TranscriptAnnot[SYNONYMOUS_CODING(LOW|SILENT|ccA/ccG|P285|1233|CG42671|protein_coding|CODING|FBtr0302696|);SYNONYMOUS_CODING(LOW|SILENT|ccA/ccG|P285|1233|CG42671|protein_coding|CODING|FBtr0302697|);SYNONYMOUS_CODING(LOW|SILENT|ccA/ccG|P285|1233|CG42671|protein_coding|CODING|FBtr0302699|);SYNONYMOUS_CODING(LOW|SILENT|ccA/ccG|P285|1233|CG42671|prot…	(TF_binding_site|mE1_TFBS_cad|FBsf0000244725),(TF_binding_site|mE1_TFBS_chinmo|FBsf0000210089)
3L_11216175_SNP	T	C	C	0.1111	4	32	-1.178	0.001253	0.00183539	-2.004	2.263e-05	9.23939e-06	-1.591	5.492e-06	1.75457e-06	0.8262	0.07887	0.0654438	SiteClass[FBgn0261553|CG42671|SYNONYMOUS_CODING|0],TranscriptAnnot[SYNONYMOUS_CODING(LOW|SILENT|gcC/gcT|A304|1233|CG42671|protein_coding|CODING|FBtr0302696|);SYNONYMOUS_CODING(LOW|SILENT|gcC/gcT|A304|1233|CG42671|protein_coding|CODING|FBtr0302697|);SYNONYMOUS_CODING(LOW|SILENT|gcC/gcT|A304|1233|CG42671|protein_coding|CODING|FBtr0302699|);SYNONYMOUS_CODING(LOW|SILENT|gcC/gcT|A304|1233|CG42671|prot…	(TF_binding_site|mE1_TFBS_cad|FBsf0000244725),(TF_binding_site|mE1_TFBS_chinmo|FBsf0000210089),(TF_binding_site|mE1_TFBS_HSA|FBsf0000364153)
X_22007288_SNP	T	C	C	0.2222	8	28	-0.06975	0.8176	0.530709	1.36	0.0002343	0.000111818	0.6449	0.031	0.036969	-1.429	5.269e-06	1.86599e-06	SiteClass[FBgn0052499|Cda4|INTRON|0],TranscriptAnnot[INTRON(MODIFIER||||486|Cda4|protein_coding|CODING|FBtr0077362|4)]	-
3L_22239192_INS	CAGAAACACAC	C	C	0.1935	6	25	-0.9843	0.0009119	0.00192198	-1.702	2.686e-05	1.17827e-05	-1.343	1.446e-05	1.98764e-06	0.7181	0.03796	0.0616115	SiteClass[FBgn0037153|olf413|UTR_3_PRIME|0],TranscriptAnnot[UTR_3_PRIME(MODIFIER||||760|olf413|protein_coding|CODING|FBtr0333219|11)]	-
2R_13549443_SNP	T	C	C	0.1429	5	30	-1.271	0.0001219	4.58167e-05	-1.633	8.085e-05	0.000118224	-1.452	4.313e-06	2.08491e-06	0.3621	0.3641	0.3838	SiteClass[|||],TranscriptAnnot[INTERGENIC(MODIFIER|||||||||)]	-
3L_19786923_SNP	A	T	T	0.1176	4	30	-1.1	0.002801	0.00420336	-2.086	2.675e-06	3.22017e-06	-1.593	1.402e-06	2.21097e-06	0.9862	0.03871	0.0269091	SiteClass[FBgn0261283|HLH106|UPSTREAM|112;FBgn0261360|CG42637|UPSTREAM|254;FBgn0261688|Gyc76C|UPSTREAM|254],TranscriptAnnot[INTERGENIC(MODIFIER|||||||||);UPSTREAM(MODIFIER||||1113|HLH106|protein_coding|CODING|FBtr0074873|);UPSTREAM(MODIFIER||||1113|HLH106|protein_coding|CODING|FBtr0074874|);UPSTREAM(MODIFIER||||1113|HLH106|protein_coding|CODING|FBtr0074875|);UPSTREAM(MODIFIER||||1113|HLH106|prote…	(TF_binding_site|BDTNP1_TFBS_dl|FBsf0000308650),(TF_binding_site|BDTNP1_TFBS_Med|FBsf0000283698),(TF_binding_site|mE1_TFBS_bab1|FBsf0000214568),(TF_binding_site|mE1_TFBS_HSA|FBsf0000366942),(TF_binding_site|mE1_TFBS_Trl|FBsf0000340330)
3L_11691994_SNP	A	G	G	0.1892	7	30	-1.21	9.092e-06	2.33191e-06	-0.9851	0.01451	0.0113728	-1.098	0.0001417	6.94115e-05	-0.2251	0.5484	0.534286	SiteClass[FBgn0036195|CG6053|SYNONYMOUS_CODING|0;FBgn0036196|CG11658|DOWNSTREAM|602],TranscriptAnnot[DOWNSTREAM(MODIFIER||||351|CG11658|protein_coding|CODING|FBtr0076126|);SYNONYMOUS_CODING(LOW|SILENT|acC/acT|T111|576|CG6053|protein_coding|CODING|FBtr0301326|);SYNONYMOUS_CODING(LOW|SILENT|acC/acT|T111|585|CG6053|protein_coding|CODING|FBtr0332765|)]	(TF_binding_site|mE1_TFBS_chinmo|FBsf0000210102)
3L_11544498_SNP	C	T	T	0.1667	6	30	-0.7455	0.01945	0.0256084	-1.77	6.46e-06	2.36306e-06	-1.258	3.083e-05	1.20801e-05	1.025	0.007788	0.00528547	SiteClass[FBgn0259481|Mob2|INTRON|0],TranscriptAnnot[INTRON(MODIFIER||||431|Mob2|protein_coding|CODING|FBtr0089330|1);INTRON(MODIFIER||||566|Mob2|protein_coding|CODING|FBtr0089331|1);INTRON(MODIFIER||||728|Mob2|protein_coding|CODING|FBtr0089332|1)]	(TF_binding_site|mE1_TFBS_D|FBsf0000239293),(TF_binding_site|mE1_TFBS_HSA|FBsf0000364265)
2R_17727517_SNP	T	C	C	0.2121	7	26	-0.8947	0.0044	0.00184622	-1.648	9.199e-07	4.70218e-06	-1.271	6.676e-06	2.66356e-06	0.7534	0.02004	0.0351423	SiteClass[|||],TranscriptAnnot[INTERGENIC(MODIFIER|||||||||)]	(TF_binding_site|BDTNP1_TFBS_dl|FBsf0000303807),(TF_binding_site|mE1_TFBS_HSA|FBsf0000359207)
2R_19953016_SNP	A	G	G	0.1944	7	29	-1.031	0.0003694	0.000434323	-1.484	0.0001126	5.04436e-05	-1.258	7.967e-06	2.67428e-06	0.4532	0.2315	0.208662	SiteClass[FBgn0025806|Rap2l|DOWNSTREAM|88;FBgn0034970|yki|DOWNSTREAM|482],TranscriptAnnot[DOWNSTREAM(MODIFIER||||182|Rap2l|protein_coding|CODING|FBtr0072177|);DOWNSTREAM(MODIFIER||||343|yki|protein_coding|CODING|FBtr0290256|);DOWNSTREAM(MODIFIER||||395|yki|protein_coding|CODING|FBtr0290258|);DOWNSTREAM(MODIFIER||||395|yki|protein_coding|CODING|FBtr0309372|);INTERGENIC(MODIFIER|||||||||)]	-
2L_17135027_SNP	T	C	C	0.1935	6	25	-1.04	0.001064	0.000689777	-1.586	0.0003564	6.26298e-05	-1.313	4.85e-05	2.7078e-06	0.5464	0.1929	0.159155	SiteClass[FBgn0032627|beat-IIIa|INTRON|0],TranscriptAnnot[INTRON(MODIFIER||||343|beat-IIIa|protein_coding|CODING|FBtr0303301|1)]	-
3L_9931671_DEL	C	CGTTC	CGTTC	0.2812	9	23	-1.149	1.015e-05	6.64288e-06	-1.236	0.0003775	0.000421374	-1.193	6.666e-06	2.74277e-06	0.08692	0.7774	0.798226	SiteClass[FBgn0085385|CG34356|INTRON|0],TranscriptAnnot[INTRON(MODIFIER||||834|CG34356|protein_coding|CODING|FBtr0331577|2);INTRON(MODIFIER||||834|CG34356|protein_coding|CODING|FBtr0331578|2);INTRON(MODIFIER||||854|CG34356|protein_coding|CODING|FBtr0331579|1)]	-
3L_5422952_SNP	G	A	G	0.3438	11	21	-0.7925	0.002668	0.00135261	-1.332	0.0001418	3.59344e-05	-1.062	5.091e-05	3.0897e-06	0.5394	0.101	0.0875686	SiteClass[FBgn0085420|CG34391|INTRON|0],TranscriptAnnot[INTRON(MODIFIER||||469|CG34391|protein_coding|CODING|FBtr0333611|1);INTRON(MODIFIER||||469|CG34391|protein_coding|CODING|FBtr0333612|1)]	-
3L_6488469_SNP	G	T	G	0.2059	7	27	-0.6026	0.04014	0.0479629	-1.664	7.842e-06	3.14729e-06	-1.133	5.126e-05	2.45185e-05	1.061	0.004295	0.00208063	SiteClass[FBgn0035704|CG10144|UPSTREAM|72;FBgn0020251|sfl|UPSTREAM|311],TranscriptAnnot[INTERGENIC(MODIFIER|||||||||);UPSTREAM(MODIFIER||||1048|sfl|protein_coding|CODING|FBtr0076968|);UPSTREAM(MODIFIER||||1048|sfl|protein_coding|CODING|FBtr0301562|);UPSTREAM(MODIFIER||||1229|CG10144|protein_coding|CODING|FBtr0076986|)]	(TF_binding_site|BDTNP1_TFBS_dl|FBsf0000305926),(TF_binding_site|BDTNP1_TFBS_hb|FBsf0000291216),(TF_binding_site|BDTNP1_TFBS_Med|FBsf0000282332),(TF_binding_site|BDTNP1_TFBS_twi|FBsf0000203086),(TF_binding_site|BDTNP1_TFBS_z|FBsf0000197029),(TF_binding_site|mE1_TFBS_h|FBsf0000257001),(TF_binding_site|mE1_TFBS_Trl|FBsf0000339582)
3L_2061617_SNP	A	G	G	0.2857	10	25	-0.8287	0.001535	0.000775943	-1.277	0.0002419	9.88181e-05	-1.053	3.969e-05	3.18532e-06	0.4481	0.1863	0.160677	SiteClass[FBgn0086906|sls|INTRON|0],TranscriptAnnot[INTRON(MODIFIER||||10625|sls|protein_coding|CODING|FBtr0332683|19);INTRON(MODIFIER||||15155|sls|protein_coding|CODING|FBtr0332684|19);INTRON(MODIFIER||||15478|sls|protein_coding|CODING|FBtr0332681|19);INTRON(MODIFIER||||15481|sls|protein_coding|CODING|FBtr0332677|26);INTRON(MODIFIER||||15953|sls|protein_coding|CODING|FBtr0332679|25);INTRON(MODIF…	-
X_21436397_SNP	T	C	C	0.1892	7	30	-1.223	6.717e-06	3.31685e-06	-1.024	0.01079	0.00829556	-1.123	8.951e-05	6.98403e-05	-0.1995	0.5949	0.58189	SiteClass[|||],TranscriptAnnot[INTERGENIC(MODIFIER|||||||||)]	-
2R_9485781_SNP	C	T	C	0.3333	12	24	-1.044	6.318e-06	3.56067e-06	-0.8531	0.007781	0.00907929	-0.9483	6.319e-05	0.000128891	-0.1905	0.5191	0.532295	SiteClass[FBgn0033860|S-Lap5|SYNONYMOUS_CODING|0],TranscriptAnnot[SYNONYMOUS_CODING(LOW|SILENT|gcC/gcT|A485|549|S-Lap5|protein_coding|CODING|FBtr0087624|)]	(TF_binding_site|mE1_TFBS_cad|FBsf0000246569),(TF_binding_site|mE1_TFBS_chinmo|FBsf0000211232)
X_22007242_SNP	T	C	C	0.2222	8	28	-0.03114	0.9142	0.599278	1.368	0.0002118	9.95673e-05	0.6682	0.02317	0.0318915	-1.399	4.626e-06	3.68155e-06	SiteClass[FBgn0052499|Cda4|INTRON|0],TranscriptAnnot[INTRON(MODIFIER||||486|Cda4|protein_coding|CODING|FBtr0077362|4)]	-
3L_18029407_SNP	A	C	C	0.1429	5	30	-1.361	1.915e-05	9.50387e-06	-1.55	0.0002454	0.000303383	-1.456	3.028e-06	3.82575e-06	0.1888	0.6444	0.65099	SiteClass[FBgn0000568|Eip75B|INTRON|0],TranscriptAnnot[INTRON(MODIFIER||||1412|Eip75B|protein_coding|CODING|FBtr0075148|1);INTRON(MODIFIER||||1412|Eip75B|protein_coding|CODING|FBtr0306813|3);INTRON(MODIFIER||||1412|Eip75B|protein_coding|CODING|FBtr0306814|3)]	-
3L_11693323_SNP	T	A	A	0.1892	7	30	-1.111	7.215e-05	3.36447e-05	-1.275	0.001074	0.000709295	-1.193	2.309e-05	3.94977e-06	0.1642	0.6619	0.650643	SiteClass[FBgn0036196|CG11658|UTR_3_PRIME|0;FBgn0036195|CG6053|UPSTREAM|960],TranscriptAnnot[UPSTREAM(MODIFIER||||576|CG6053|protein_coding|CODING|FBtr0301326|);UPSTREAM(MODIFIER||||585|CG6053|protein_coding|CODING|FBtr0332765|);UTR_3_PRIME(MODIFIER||||351|CG11658|protein_coding|CODING|FBtr0076124|5);UTR_3_PRIME(MODIFIER||||351|CG11658|protein_coding|CODING|FBtr0076125|5);UTR_3_PRIME(MODIFIER||||…	-
3L_10484158_SNP	T	A	A	0.2703	10	27	-1.055	1.236e-05	4.01941e-06	-0.4549	0.2149	0.199064	-0.7551	0.004503	0.00403934	-0.6004	0.06349	0.0546549	SiteClass[FBgn0052062|A2bp1|INTRON|0;FBgn0052064|S-Lap4|UTR_5_PRIME|0],TranscriptAnnot[INTRON(MODIFIER||||858|A2bp1|protein_coding|CODING|FBtr0305097|1);INTRON(MODIFIER||||962|A2bp1|protein_coding|CODING|FBtr0305093|1);UTR_5_PRIME(MODIFIER||||524|S-Lap4|protein_coding|CODING|FBtr0076288|1)]	(TF_binding_site|mE1_TFBS_cad|FBsf0000244674)
3L_10484177_SNP	G	A	A	0.2703	10	27	-1.055	1.236e-05	4.01941e-06	-0.4549	0.2149	0.199064	-0.7551	0.004503	0.00403934	-0.6004	0.06349	0.0546549	SiteClass[FBgn0052062|A2bp1|INTRON|0;FBgn0052064|S-Lap4|UTR_5_PRIME|0],TranscriptAnnot[INTRON(MODIFIER||||858|A2bp1|protein_coding|CODING|FBtr0305097|1);INTRON(MODIFIER||||962|A2bp1|protein_coding|CODING|FBtr0305093|1);UTR_5_PRIME(MODIFIER||||524|S-Lap4|protein_coding|CODING|FBtr0076288|1)]	(TF_binding_site|mE1_TFBS_cad|FBsf0000244674)
2R_4887849_SNP	A	G	G	0.1818	6	27	-0.8463	0.009246	0.00868126	-1.755	6.754e-06	4.07919e-06	-1.301	3.12e-05	6.18998e-06	0.909	0.01055	0.0154914	SiteClass[FBgn0265011|Np|INTRON|0],TranscriptAnnot[INTRON(MODIFIER||||1041|Np|protein_coding|CODING|FBtr0112560|2);INTRON(MODIFIER||||1041|Np|protein_coding|CODING|FBtr0307883|2)]	(TF_binding_site|mE1_TFBS_HSA|FBsf0000354761),(TF_binding_site|mE1_TFBS_sbb|FBsf0000251206)
3L_13229960_SNP	G	C	C	0.1429	5	30	-1.107	0.0009641	0.000607204	-1.785	5.054e-05	1.65777e-05	-1.446	7.996e-06	4.18282e-06	0.6778	0.1206	0.0985622	SiteClass[FBgn0023095|caps|INTRON|0],TranscriptAnnot[INTRON(MODIFIER||||540|caps|protein_coding|CODING|FBtr0075832|1);INTRON(MODIFIER||||540|caps|protein_coding|CODING|FBtr0075833|1);INTRON(MODIFIER||||780|caps|protein_coding|CODING|FBtr0305480|1)]	(TF_binding_site|BDTNP1_TFBS_dl|FBsf0000307213),(TF_binding_site|mE1_TFBS_HSA|FBsf0000364847),(TF_binding_site|mE1_TFBS_HSA|FBsf0000364848)
3L_13548471_SNP	A	T	A	0.3056	11	25	-0.8961	0.0002385	0.000102764	-1.176	0.0003177	0.000245052	-1.036	1.225e-05	4.27844e-06	0.2796	0.3904	0.36921	SiteClass[FBgn0264001|bru-3|INTRON|0],TranscriptAnnot[INTRON(MODIFIER||||331|bru-3|protein_coding|CODING|FBtr0330348|4);INTRON(MODIFIER||||337|bru-3|protein_coding|CODING|FBtr0330346|4);INTRON(MODIFIER||||345|bru-3|protein_coding|CODING|FBtr0330350|4);INTRON(MODIFIER||||363|bru-3|protein_coding|CODING|FBtr0330347|4);INTRON(MODIFIER||||370|bru-3|protein_coding|CODING|FBtr0330355|4);INTRON(MODIFIER…	-
2R_15035845_SNP	A	T	A	0.1429	5	30	-1.233	0.0001713	8.56936e-05	-1.598	4.851e-05	0.000178141	-1.416	2.413e-06	4.28307e-06	0.3648	0.3622	0.380185	SiteClass[FBgn0000578|ena|INTRON|0],TranscriptAnnot[INTRON(MODIFIER||||684|ena|protein_coding|CODING|FBtr0086582|1);INTRON(MODIFIER||||684|ena|protein_coding|CODING|FBtr0086583|2);INTRON(MODIFIER||||684|ena|protein_coding|CODING|FBtr0100176|2);INTRON(MODIFIER||||687|ena|protein_coding|CODING|FBtr0100174|2)]	(TF_binding_site|BDTNP1_TFBS_dl|FBsf0000303163)
3L_2172014_SNP	A	C	A	0.4167	15	21	-0.1642	0.5186	0.38763	1.009	0.00159	0.00090935	0.4225	0.09843	0.0932609	-1.173	1.164e-05	4.29774e-06	SiteClass[FBgn0035311|CR15821|EXON|0;FBgn0035312|CG15820|DOWNSTREAM|981],TranscriptAnnot[DOWNSTREAM(MODIFIER||||308|CG15820|protein_coding|CODING|FBtr0072913|);EXON(MODIFIER|||||CR15821|pseudogene|NON_CODING|FBtr0072914|3)]	-
2L_16729724_SNP	A	T	T	0.2667	8	22	-1.208	1.723e-05	4.69086e-06	-1.203	0.001204	0.00126252	-1.206	4.207e-05	1.19795e-05	-0.005598	0.9848	0.987492	SiteClass[FBgn0263746|CR43671|UPSTREAM|43;FBgn0051812|CG31812|UPSTREAM|53;FBgn0032595|CG17996|DOWNSTREAM|734],TranscriptAnnot[DOWNSTREAM(MODIFIER||||118|CG17996|protein_coding|CODING|FBtr0080937|);INTERGENIC(MODIFIER|||||||||);UPSTREAM(MODIFIER||||233|CG31812|protein_coding|CODING|FBtr0290062|);UPSTREAM(MODIFIER|||||CR43671|pseudogene|NON_CODING|FBtr0310391|)]	(TF_binding_site|BDTNP1_TFBS_dl|FBsf0000299019),(TF_binding_site|BDTNP1_TFBS_slp1|FBsf0000271885),(TF_binding_site|mE1_TFBS_HSA|FBsf0000351718),(TF_binding_site|mE1_TFBS_ttk|FBsf0000335352),(TF_binding_site|mE1_TFBS_Ubx|FBsf0000261925),(transposable_element|FlyBase|FBti0061396)
X_3010483_DEL	T	TT	TT	0.3333	12	24	-0.9824	2.587e-05	4.99388e-06	-0.6696	0.05538	0.0443122	-0.826	0.001008	0.000649134	-0.3127	0.3264	0.303113	SiteClass[FBgn0028369|kirre|INTRON|0],TranscriptAnnot[INTRON(MODIFIER||||956|kirre|protein_coding|CODING|FBtr0070559|8);INTRON(MODIFIER||||956|kirre|protein_coding|CODING|FBtr0309498|1);INTRON(MODIFIER||||956|kirre|protein_coding|CODING|FBtr0309499|2);INTRON(MODIFIER||||956|kirre|protein_coding|CODING|FBtr0309500|6);INTRON(MODIFIER||||956|kirre|protein_coding|CODING|FBtr0309501|7);INTRON(MODIFIER…	-
3R_23684509_SNP	G	T	G	0.1714	6	29	-0.6697	0.0381	0.0453483	-1.728	1.298e-05	5.39676e-06	-1.199	0.0001203	4.94739e-05	1.058	0.004075	0.00396346	SiteClass[FBgn0085382|CG34353|INTRON|0],TranscriptAnnot[INTRON(MODIFIER||||566|CG34353|protein_coding|CODING|FBtr0112563|2);INTRON(MODIFIER||||566|CG34353|protein_coding|CODING|FBtr0305292|2);INTRON(MODIFIER||||581|CG34353|protein_coding|CODING|FBtr0339321|2)]	-
3R_13970736_INS	TT	T	T	0.4286	15	20	-0.9591	1.376e-05	5.42579e-06	-0.3158	0.3538	0.336273	-0.6375	0.009208	0.0129555	-0.6433	0.03334	0.0243253	SiteClass[|||],TranscriptAnnot[INTERGENIC(MODIFIER|||||||||)]	-
3L_8027618_SNP	A	G	G	0.1143	4	31	-0.564	0.1596	0.0771613	1.265	0.01532	0.0101362	0.3504	0.3962	0.39704	-1.829	1.63e-05	5.47841e-06	SiteClass[FBgn0011817|nmo|INTRON|0],TranscriptAnnot[INTRON(MODIFIER||||414|nmo|protein_coding|CODING|FBtr0076754|3);INTRON(MODIFIER||||414|nmo|protein_coding|CODING|FBtr0076755|2);INTRON(MODIFIER||||414|nmo|protein_coding|CODING|FBtr0076757|2);INTRON(MODIFIER||||430|nmo|protein_coding|CODING|FBtr0076756|3);INTRON(MODIFIER||||430|nmo|protein_coding|CODING|FBtr0076758|2);INTRON(MODIFIER||||430|nmo|…	(TF_binding_site|BDTNP1_TFBS_dl|FBsf0000306160),(TF_binding_site|mE1_TFBS_Trl|FBsf0000339644)
3L_8647728_SNP	G	A	A	0.2286	8	27	-0.8869	0.001442	0.000680305	-1.381	0.0001076	8.86557e-05	-1.134	1.885e-05	5.62631e-06	0.4942	0.1649	0.150133	SiteClass[|||],TranscriptAnnot[INTERGENIC(MODIFIER|||||||||)]	(TF_binding_site|BDTNP1_TFBS_da|FBsf0000326407),(TF_binding_site|BDTNP1_TFBS_dl|FBsf0000306308),(TF_binding_site|BDTNP1_TFBS_gt|FBsf0000293859),(TF_binding_site|BDTNP1_TFBS_hb|FBsf0000291262),(TF_binding_site|BDTNP1_TFBS_twi|FBsf0000203253),(TF_binding_site|mE1_TFBS_cad|FBsf0000244523)
2R_11973345_SNP	C	A	A	0.3714	13	22	-0.9747	3.315e-05	5.63779e-06	-0.8909	0.005542	0.00561428	-0.9328	0.0001146	1.57859e-05	-0.08375	0.7702	0.781897	SiteClass[FBgn0034072|Dg|INTRON|0],TranscriptAnnot[INTRON(MODIFIER||||1179|Dg|protein_coding|CODING|FBtr0087258|8);INTRON(MODIFIER||||1262|Dg|protein_coding|CODING|FBtr0306238|9);INTRON(MODIFIER||||914|Dg|protein_coding|CODING|FBtr0087257|7);INTRON(MODIFIER||||997|Dg|protein_coding|CODING|FBtr0087256|8)]	(TF_binding_site|BDTNP1_TFBS_twi|FBsf0000199534),(TF_binding_site|mE1_TFBS_cad|FBsf0000246778),(TF_binding_site|mE1_TFBS_HSA|FBsf0000357300),(TF_binding_site|mE1_TFBS_sens|FBsf0000228321)
X_22008297_SNP	T	A	A	0.1944	7	29	-0.196	0.53	0.31407	1.252	0.0008708	0.000962555	0.528	0.08263	0.108026	-1.448	9.299e-06	5.66767e-06	SiteClass[FBgn0052499|Cda4|INTRON|0],TranscriptAnnot[INTRON(MODIFIER||||486|Cda4|protein_coding|CODING|FBtr0077362|4)]	-
3R_5198821_SNP	G	T	T	0.4722	17	19	-0.3777	0.121	0.156364	-1.284	1.454e-05	5.71151e-06	-0.8306	0.0003567	0.000214813	0.9059	0.001251	0.000720741	SiteClass[FBgn0000723|Fps85D|NON_SYNONYMOUS_CODING|0],TranscriptAnnot[NON_SYNONYMOUS_CODING(MODERATE|MISSENSE|Atg/Ctg|M330L|1325|Fps85D|protein_coding|CODING|FBtr0082052|);NON_SYNONYMOUS_CODING(MODERATE|MISSENSE|Atg/Ctg|M330L|804|Fps85D|protein_coding|CODING|FBtr0082051|);NON_SYNONYMOUS_CODING(MODERATE|MISSENSE|Atg/Ctg|M330L|871|Fps85D|protein_coding|CODING|FBtr0333295|);NON_SYNONYMOUS_CODING(MOD…	-
3L_10711889_SNP	A	G	G	0.2778	10	26	-1.064	7.858e-06	5.73923e-06	-0.7434	0.04161	0.0333276	-0.9036	0.0004797	0.000664916	-0.3205	0.3392	0.316189	SiteClass[|||],TranscriptAnnot[INTERGENIC(MODIFIER|||||||||)]	-
X_14059630_SNP	A	T	A	0.4324	16	21	-0.6781	0.003547	0.00352651	-1.252	1.907e-05	9.59406e-06	-0.9652	1.282e-05	5.78839e-06	0.5742	0.04691	0.0396253	SiteClass[|||],TranscriptAnnot[INTERGENIC(MODIFIER|||||||||)]	-
X_14059650_INS	G	GC	G	0.4324	16	21	-0.6781	0.003547	0.00352651	-1.252	1.907e-05	9.59406e-06	-0.9652	1.282e-05	5.78839e-06	0.5742	0.04691	0.0396253	SiteClass[|||],TranscriptAnnot[INTERGENIC(MODIFIER|||||||||)]	-
3R_11350231_DEL	G	GG	GG	0.3056	11	25	-0.7614	0.002441	0.00538364	-1.39	1.478e-05	5.81366e-06	-1.076	7.14e-06	8.83389e-06	0.6287	0.04865	0.0387478	SiteClass[|||],TranscriptAnnot[INTERGENIC(MODIFIER|||||||||)]	-
3R_11350237_SNP	A	G	G	0.3056	11	25	-0.7614	0.002441	0.00538364	-1.39	1.478e-05	5.81366e-06	-1.076	7.14e-06	8.83389e-06	0.6287	0.04865	0.0387478	SiteClass[|||],TranscriptAnnot[INTERGENIC(MODIFIER|||||||||)]	-
3R_11350251_SNP	C	T	T	0.3056	11	25	-0.7614	0.002441	0.00538364	-1.39	1.478e-05	5.81366e-06	-1.076	7.14e-06	8.83389e-06	0.6287	0.04865	0.0387478	SiteClass[|||],TranscriptAnnot[INTERGENIC(MODIFIER|||||||||)]	-
2L_6537121_SNP	C	A	A	0.2727	9	24	-0.7229	0.007809	0.0058415	-1.444	3.378e-05	1.6587e-05	-1.084	7.768e-05	5.85649e-06	0.7215	0.01605	0.0275135	SiteClass[FBgn0000320|eya|INTRON|0],TranscriptAnnot[INTRON(MODIFIER||||760|eya|protein_coding|CODING|FBtr0079334|1)]	(TF_binding_site|BDTNP1_TFBS_dl|FBsf0000297061),(TF_binding_site|mE1_TFBS_HSA|FBsf0000346095)
2R_9476717_SNP	T	G	G	0.1389	5	31	-1.072	0.001387	0.00115037	-1.784	3.877e-05	1.5839e-05	-1.428	1.028e-05	5.96594e-06	0.7127	0.09251	0.0810687	SiteClass[FBgn0027581|CG6191|INTRON|0],TranscriptAnnot[INTRON(MODIFIER||||717|CG6191|protein_coding|CODING|FBtr0087678|2);INTRON(MODIFIER||||728|CG6191|protein_coding|CODING|FBtr0330617|2);INTRON(MODIFIER||||746|CG6191|protein_coding|CODING|FBtr0330618|2)]	-
3L_18830473_SNP	G	A	A	0.1389	5	31	-1.098	0.0008884	0.000617476	-1.749	3.499e-05	2.59532e-05	-1.424	5.012e-06	6.10831e-06	0.6504	0.1291	0.112628	SiteClass[FBgn0036816|Indy|INTRON|0],TranscriptAnnot[INTRON(MODIFIER||||572|Indy|protein_coding|CODING|FBtr0075082|1);INTRON(MODIFIER||||572|Indy|protein_coding|CODING|FBtr0075083|1);INTRON(MODIFIER||||572|Indy|protein_coding|CODING|FBtr0301857|1);INTRON(MODIFIER||||590|Indy|protein_coding|CODING|FBtr0075081|1)]	-
3L_18191669_SNP	T	A	T	0.2571	9	26	-0.722	0.009123	0.0087089	-1.483	1.856e-05	6.18324e-06	-1.102	2.846e-05	1.44051e-05	0.7608	0.0253	0.0182797	SiteClass[|||],TranscriptAnnot[INTERGENIC(MODIFIER|||||||||)]	-
3L_20907722_SNP	C	A	C	0.25	9	27	-0.291	0.2932	0.174417	1.028	0.004496	0.00349681	0.3685	0.1925	0.22516	-1.319	1.702e-05	6.25921e-06	SiteClass[FBgn0264551|CR43930|UPSTREAM|917],TranscriptAnnot[INTERGENIC(MODIFIER|||||||||);UPSTREAM(MODIFIER|||||CR43930|ncRNA|NON_CODING|FBtr0333282|)]	-
2R_5754758_SNP	A	T	T	0.5	16	16	-0.9567	0.0001093	6.27603e-06	-0.6381	0.04816	0.0559648	-0.7974	0.001941	0.000634868	-0.3186	0.2169	0.293937	SiteClass[FBgn0011241|cbx|INTRON|0;FBgn0033457|Ntmt|DOWNSTREAM|569],TranscriptAnnot[DOWNSTREAM(MODIFIER||||276|Ntmt|protein_coding|CODING|FBtr0088375|);INTRON(MODIFIER||||183|cbx|protein_coding|CODING|FBtr0332915|1);INTRON(MODIFIER||||214|cbx|protein_coding|CODING|FBtr0088452|1)]	-
2R_18814116_SNP	G	A	G	0.3056	11	25	-1.025	1.196e-05	6.5254e-06	-0.6871	0.05328	0.0437125	-0.8559	0.0007288	0.00085141	-0.3376	0.3007	0.277008	SiteClass[FBgn0261564|CG42678|INTRON|0],TranscriptAnnot[INTRON(MODIFIER||||288|CG42678|protein_coding|CODING|FBtr0302767|2);INTRON(MODIFIER||||288|CG42678|protein_coding|CODING|FBtr0302768|1);INTRON(MODIFIER||||569|CG42678|protein_coding|CODING|FBtr0302769|1);INTRON(MODIFIER||||570|CG42678|protein_coding|CODING|FBtr0302771|1);UTR_5_PRIME(MODIFIER||||291|CG42678|protein_coding|CODING|FBtr0336697|1…	(TF_binding_site|BDTNP1_TFBS_dl|FBsf0000304019),(TF_binding_site|mE1_TFBS_cad|FBsf0000247311),(TF_binding_site|mE1_TFBS_Trl|FBsf0000339141)
3L_5667280_SNP	T	C	C	0.2258	7	24	-0.9081	0.003444	0.00198544	-1.529	5.83e-05	4.04278e-05	-1.219	4.836e-05	6.71487e-06	0.6212	0.07471	0.0883072	SiteClass[FBgn0085447|sif|INTRON|0],TranscriptAnnot[INTRON(MODIFIER||||2072|sif|protein_coding|CODING|FBtr0112708|9);INTRON(MODIFIER||||2072|sif|protein_coding|CODING|FBtr0330122|8);INTRON(MODIFIER||||2091|sif|protein_coding|CODING|FBtr0330125|8);INTRON(MODIFIER||||2657|sif|protein_coding|CODING|FBtr0112712|8);INTRON(MODIFIER||||2734|sif|protein_coding|CODING|FBtr0330123|8)]	(TF_binding_site|mE1_TFBS_cad|FBsf0000244280),(TF_binding_site|mE1_TFBS_chinmo|FBsf0000209808),(TF_binding_site|mE1_TFBS_HSA|FBsf0000362425)
3L_5667311_SNP	G	C	C	0.2258	7	24	-0.9081	0.003444	0.00198544	-1.529	5.83e-05	4.04278e-05	-1.219	4.836e-05	6.71487e-06	0.6212	0.07471	0.0883072	SiteClass[FBgn0085447|sif|INTRON|0],TranscriptAnnot[INTRON(MODIFIER||||2072|sif|protein_coding|CODING|FBtr0112708|9);INTRON(MODIFIER||||2072|sif|protein_coding|CODING|FBtr0330122|8);INTRON(MODIFIER||||2091|sif|protein_coding|CODING|FBtr0330125|8);INTRON(MODIFIER||||2657|sif|protein_coding|CODING|FBtr0112712|8);INTRON(MODIFIER||||2734|sif|protein_coding|CODING|FBtr0330123|8)]	(TF_binding_site|mE1_TFBS_chinmo|FBsf0000209808)
3R_9825803_SNP	A	G	A	0.1081	4	33	-0.7388	0.05422	0.0506519	-2.023	1.379e-05	6.79078e-06	-1.381	0.0001486	4.52156e-05	1.284	0.004085	0.00294781	SiteClass[FBgn0264493|rdx|INTRON|0],TranscriptAnnot[INTRON(MODIFIER||||374|rdx|protein_coding|CODING|FBtr0301633|2);INTRON(MODIFIER||||403|rdx|protein_coding|CODING|FBtr0301634|2)]	(TF_binding_site|BDTNP1_TFBS_dl|FBsf0000311586)
X_9241800_SNP	T	G	G	0.1081	4	33	-0.7388	0.05422	0.0506519	-2.023	1.379e-05	6.79078e-06	-1.381	0.0001486	4.52156e-05	1.284	0.004085	0.00294781	SiteClass[FBgn0085478|CG34449|INTRON|0],TranscriptAnnot[INTRON(MODIFIER||||1052|CG34449|protein_coding|CODING|FBtr0331304|2);INTRON(MODIFIER||||500|CG34449|protein_coding|CODING|FBtr0112755|2);INTRON(MODIFIER||||523|CG34449|protein_coding|CODING|FBtr0308591|2);INTRON(MODIFIER||||911|CG34449|protein_coding|CODING|FBtr0112754|2);INTRON(MODIFIER||||934|CG34449|protein_coding|CODING|FBtr0112753|2)]	-
X_14867904_SNP	G	T	G	0.2941	10	24	-0.7688	0.00207	0.00382522	-1.396	5.534e-05	1.49971e-05	-1.083	1.687e-05	6.89417e-06	0.6277	0.05862	0.0478239	SiteClass[FBgn0000535|eag|INTRON|0],TranscriptAnnot[INTRON(MODIFIER||||1174|eag|protein_coding|CODING|FBtr0073955|3);INTRON(MODIFIER||||1254|eag|protein_coding|CODING|FBtr0310016|3);INTRON(MODIFIER||||1268|eag|protein_coding|CODING|FBtr0303286|3);INTRON(MODIFIER||||1270|eag|protein_coding|CODING|FBtr0111009|3);INTRON(MODIFIER||||528|eag|protein_coding|CODING|FBtr0310014|3);INTRON(MODIFIER||||530|…	-
3L_15848154_SNP	G	A	A	0.1111	4	32	-1.414	5.85e-05	3.73152e-05	-1.686	0.0005515	0.000352773	-1.55	1.487e-05	6.91161e-06	0.2718	0.5514	0.552665	SiteClass[FBgn0264908|pHCl|INTRON|0],TranscriptAnnot[INTRON(MODIFIER||||681|pHCl|protein_coding|CODING|FBtr0334976|13);INTRON(MODIFIER||||737|pHCl|protein_coding|CODING|FBtr0334973|12);INTRON(MODIFIER||||746|pHCl|protein_coding|CODING|FBtr0334978|12);INTRON(MODIFIER||||747|pHCl|protein_coding|CODING|FBtr0334979|12);INTRON(MODIFIER||||754|pHCl|protein_coding|CODING|FBtr0334970|13);INTRON(MODIFIER|…	-
3L_15848155_SNP	G	A	A	0.1111	4	32	-1.414	5.85e-05	3.73152e-05	-1.686	0.0005515	0.000352773	-1.55	1.487e-05	6.91161e-06	0.2718	0.5514	0.552665	SiteClass[FBgn0264908|pHCl|INTRON|0],TranscriptAnnot[INTRON(MODIFIER||||681|pHCl|protein_coding|CODING|FBtr0334976|13);INTRON(MODIFIER||||737|pHCl|protein_coding|CODING|FBtr0334973|12);INTRON(MODIFIER||||746|pHCl|protein_coding|CODING|FBtr0334978|12);INTRON(MODIFIER||||747|pHCl|protein_coding|CODING|FBtr0334979|12);INTRON(MODIFIER||||754|pHCl|protein_coding|CODING|FBtr0334970|13);INTRON(MODIFIER|…	-
3L_2172022_SNP	C	T	C	0.4167	15	21	-0.1482	0.5606	0.40514	1.006	0.00166	0.000951575	0.4289	0.09321	0.0949856	-1.154	1.864e-05	6.94919e-06	SiteClass[FBgn0035311|CR15821|EXON|0;FBgn0035312|CG15820|DOWNSTREAM|973],TranscriptAnnot[DOWNSTREAM(MODIFIER||||308|CG15820|protein_coding|CODING|FBtr0072913|);EXON(MODIFIER|||||CR15821|pseudogene|NON_CODING|FBtr0072914|3)]	-
X_10903448_SNP	C	T	T	0.1429	5	30	-1.324	5.597e-05	1.87359e-05	-1.462	0.0006607	0.000746744	-1.393	1.451e-05	7.18547e-06	0.1382	0.7365	0.740608	SiteClass[FBgn0259241|CG42339|INTRON|0],TranscriptAnnot[INTRON(MODIFIER||||395|CG42339|protein_coding|CODING|FBtr0299862|2)]	-
3L_14967607_DEL	C	CTGTAAATATAAATGTAAGGC	CTGTAAATATAAATGTAAGGC	0.1143	4	31	-1.117	0.00298	0.0029634	-1.905	9.592e-05	3.45262e-05	-1.511	3.821e-05	7.29712e-06	0.7873	0.09288	0.0803957	SiteClass[FBgn0040296|Ocho|UPSTREAM|340],TranscriptAnnot[INTERGENIC(MODIFIER|||||||||);UPSTREAM(MODIFIER||||149|Ocho|protein_coding|CODING|FBtr0299779|);UPSTREAM(MODIFIER||||149|Ocho|protein_coding|CODING|FBtr0309062|)]	(TF_binding_site|BDTNP1_TFBS_da|FBsf0000327122),(TF_binding_site|BDTNP1_TFBS_dl|FBsf0000307575),(TF_binding_site|BDTNP1_TFBS_hb|FBsf0000291443),(TF_binding_site|BDTNP1_TFBS_Med|FBsf0000283173),(TF_binding_site|BDTNP1_TFBS_sna|FBsf0000269447),(TF_binding_site|BDTNP1_TFBS_twi|FBsf0000203852)
3R_5083889_SNP	G	C	C	0.1111	4	32	-0.1648	0.6779	0.473223	1.641	0.0009803	0.000542662	0.7379	0.0643	0.0690501	-1.805	1.448e-05	7.50529e-06	SiteClass[FBgn0037669|CG9740|SYNONYMOUS_CODING|0;FBgn0037668|CG16736|UPSTREAM|451;FBgn0037670|CG8436|UPSTREAM|797],TranscriptAnnot[SYNONYMOUS_CODING(LOW|SILENT|cgG/cgC|R69|195|CG9740|protein_coding|CODING|FBtr0081984|);UPSTREAM(MODIFIER||||237|CG8436|protein_coding|CODING|FBtr0339168|);UPSTREAM(MODIFIER||||242|CG8436|protein_coding|CODING|FBtr0081977|);UPSTREAM(MODIFIER||||277|CG16736|protein_cod…	(TF_binding_site|BDTNP1_TFBS_dl|FBsf0000310631),(TF_binding_site|BDTNP1_TFBS_Med|FBsf0000284784),(TF_binding_site|BDTNP1_TFBS_twi|FBsf0000264551),(TF_binding_site|mE1_TFBS_HSA|FBsf0000369863),(TF_binding_site|mE1_TFBS_sens|FBsf0000230904)
X_11273412_SNP	C	T	T	0.2059	7	27	-0.8703	0.002386	0.00262916	-1.524	7.74e-05	3.28766e-05	-1.197	1.7e-05	7.59302e-06	0.6533	0.09152	0.0686786	SiteClass[FBgn0001624|dlg1|INTRON|0],TranscriptAnnot[INTRON(MODIFIER||||1030|dlg1|protein_coding|CODING|FBtr0301288|2);INTRON(MODIFIER||||198|dlg1|protein_coding|CODING|FBtr0333263|3);INTRON(MODIFIER||||206|dlg1|protein_coding|CODING|FBtr0302114|4);INTRON(MODIFIER||||208|dlg1|protein_coding|CODING|FBtr0073483|3);INTRON(MODIFIER||||208|dlg1|protein_coding|CODING|FBtr0073491|3);INTRON(MODIFIER||||2…	-
2R_8528217_DEL	T	TTA	TTA	0.1081	4	33	-1.432	4.52e-05	2.69911e-05	-1.652	0.0007419	0.000477926	-1.542	1.244e-05	7.75525e-06	0.2198	0.6426	0.630821	SiteClass[FBgn0033760|CG8785|UTR_3_PRIME|0;FBgn0011604|Iswi|DOWNSTREAM|85],TranscriptAnnot[DOWNSTREAM(MODIFIER||||1027|Iswi|protein_coding|CODING|FBtr0087841|);DOWNSTREAM(MODIFIER||||1027|Iswi|protein_coding|CODING|FBtr0087842|);DOWNSTREAM(MODIFIER||||1027|Iswi|protein_coding|CODING|FBtr0087843|);UTR_3_PRIME(MODIFIER||||474|CG8785|protein_coding|CODING|FBtr0087881|5);UTR_3_PRIME(MODIFIER||||474|C…	(TF_binding_site|mE1_TFBS_cad|FBsf0000246476)
3L_5680183_SNP	A	T	T	0.1081	4	33	-1.432	4.52e-05	2.69911e-05	-1.652	0.0007419	0.000477926	-1.542	1.244e-05	7.75525e-06	0.2198	0.6426	0.630821	SiteClass[FBgn0085447|sif|INTRON|0],TranscriptAnnot[INTRON(MODIFIER||||1270|sif|protein_coding|CODING|FBtr0330124|1);INTRON(MODIFIER||||2072|sif|protein_coding|CODING|FBtr0112708|14);INTRON(MODIFIER||||2072|sif|protein_coding|CODING|FBtr0330122|13);INTRON(MODIFIER||||2091|sif|protein_coding|CODING|FBtr0330125|14);INTRON(MODIFIER||||2657|sif|protein_coding|CODING|FBtr0112712|13);INTRON(MODIFIER|||…	(TF_binding_site|mE1_TFBS_chinmo|FBsf0000209809),(TF_binding_site|mE1_TFBS_HSA|FBsf0000362427)
3R_10039871_SNP	A	G	A	0.3429	12	23	-0.7538	0.002035	0.00130438	-1.194	0.000336	0.00013832	-0.974	6.797e-05	7.76795e-06	0.4405	0.1658	0.14699	SiteClass[FBgn0011582|DopR|SYNONYMOUS_CODING|0],TranscriptAnnot[SYNONYMOUS_CODING(LOW|SILENT|acT/acC|T43|481|DopR|protein_coding|CODING|FBtr0301351|);SYNONYMOUS_CODING(LOW|SILENT|acT/acC|T43|496|DopR|protein_coding|CODING|FBtr0290283|);SYNONYMOUS_CODING(LOW|SILENT|acT/acC|T43|560|DopR|protein_coding|CODING|FBtr0330711|);SYNONYMOUS_CODING(LOW|SILENT|acT/acC|T58|511|DopR|protein_coding|CODING|FBtr0…	-
3L_16216056_SNP	C	G	G	0.1351	5	32	-1.152	0.0004517	0.000362393	-1.574	0.0003505	0.000214733	-1.363	2.481e-05	7.86268e-06	0.4229	0.3229	0.305999	SiteClass[FBgn0052153|tRNA:CR32153|DOWNSTREAM|853],TranscriptAnnot[DOWNSTREAM(MODIFIER|||||tRNA:CR32153|tRNA|NON_CODING|FBtr0075456|);INTERGENIC(MODIFIER|||||||||)]	(TF_binding_site|mE1_TFBS_cad|FBsf0000245147),(TF_binding_site|mE1_TFBS_HSA|FBsf0000365802),(TF_binding_site|mE1_TFBS_Trl|FBsf0000340104)
X_21047095_SNP	T	G	G	0.1471	5	29	-0.9815	0.004116	0.0043589	-1.75	5.439e-05	2.85405e-05	-1.366	2.304e-05	7.87348e-06	0.7686	0.07947	0.0602843	SiteClass[|||],TranscriptAnnot[INTERGENIC(MODIFIER|||||||||)]	-
3L_2171981_SNP	A	G	A	0.4054	15	22	-0.1525	0.5396	0.390677	0.9854	0.001627	0.00110421	0.4165	0.09523	0.103276	-1.138	1.587e-05	7.88632e-06	SiteClass[FBgn0035311|CR15821|EXON|0],TranscriptAnnot[EXON(MODIFIER|||||CR15821|pseudogene|NON_CODING|FBtr0072914|3)]	-
3L_2172008_SNP	C	T	C	0.4054	15	22	-0.1525	0.5396	0.390677	0.9854	0.001627	0.00110421	0.4165	0.09523	0.103276	-1.138	1.587e-05	7.88632e-06	SiteClass[FBgn0035311|CR15821|EXON|0;FBgn0035312|CG15820|DOWNSTREAM|987],TranscriptAnnot[DOWNSTREAM(MODIFIER||||308|CG15820|protein_coding|CODING|FBtr0072913|);EXON(MODIFIER|||||CR15821|pseudogene|NON_CODING|FBtr0072914|3)]	-
X_10903440_SNP	A	G	G	0.1389	5	31	-1.318	4.533e-05	2.00085e-05	-1.454	0.0005767	0.000785792	-1.386	1.164e-05	7.9032e-06	0.1358	0.7367	0.744549	SiteClass[FBgn0259241|CG42339|INTRON|0],TranscriptAnnot[INTRON(MODIFIER||||395|CG42339|protein_coding|CODING|FBtr0299862|2)]	-
X_10903677_SNP	G	A	A	0.1389	5	31	-1.318	4.533e-05	2.00085e-05	-1.454	0.0005767	0.000785792	-1.386	1.164e-05	7.9032e-06	0.1358	0.7367	0.744549	SiteClass[FBgn0259241|CG42339|INTRON|0],TranscriptAnnot[INTRON(MODIFIER||||395|CG42339|protein_coding|CODING|FBtr0299862|2)]	-
X_21046382_SNP	T	A	A	0.2188	7	25	-0.8602	0.005759	0.00490746	-1.578	8.269e-05	1.71736e-05	-1.219	7.25e-05	7.97795e-06	0.7179	0.05264	0.0462672	SiteClass[|||],TranscriptAnnot[INTERGENIC(MODIFIER|||||||||)]	(transposable_element|FlyBase|FBti0064190)
2L_10901246_INS	ACC	A	A	0.1176	4	30	-1.485	3.095e-05	1.23311e-05	-1.621	0.001038	0.000686338	-1.553	2.418e-05	8.10884e-06	0.1356	0.7606	0.76824	SiteClass[FBgn0032313|CG14070|INTRON|0],TranscriptAnnot[INTRON(MODIFIER||||251|CG14070|protein_coding|CODING|FBtr0080177|1)]	-
2L_16577499_INS	TT	T	T	0.4062	13	19	-1.004	7.374e-06	8.50872e-06	-0.5403	0.1224	0.114715	-0.7721	0.003416	0.00212923	-0.4636	0.07696	0.130561	SiteClass[FBgn0259735|CG42389|INTRON|0],TranscriptAnnot[INTRON(MODIFIER||||2064|CG42389|protein_coding|CODING|FBtr0300003|2)]	-
3R_10040361_SNP	A	G	A	0.3611	13	23	-0.8098	0.0006231	0.00044621	-1.108	0.0006049	0.000329905	-0.9588	4.661e-05	8.51093e-06	0.298	0.3405	0.317607	SiteClass[FBgn0011582|DopR|UTR_5_PRIME|0;FBgn0038211|CG9649|DOWNSTREAM|820],TranscriptAnnot[DOWNSTREAM(MODIFIER||||504|CG9649|protein_coding|CODING|FBtr0082902|);UTR_5_PRIME(MODIFIER||||481|DopR|protein_coding|CODING|FBtr0301351|1);UTR_5_PRIME(MODIFIER||||496|DopR|protein_coding|CODING|FBtr0290283|1);UTR_5_PRIME(MODIFIER||||511|DopR|protein_coding|CODING|FBtr0308191|1);UTR_5_PRIME(MODIFIER||||560…	-
3L_11691616_SNP	A	C	C	0.4571	16	19	-0.9316	3.634e-05	8.58051e-06	-0.5908	0.07629	0.0656715	-0.7612	0.001487	0.0012789	-0.3409	0.2688	0.241228	SiteClass[FBgn0036195|CG6053|SYNONYMOUS_CODING|0;FBgn0036196|CG11658|DOWNSTREAM|980],TranscriptAnnot[DOWNSTREAM(MODIFIER||||351|CG11658|protein_coding|CODING|FBtr0076126|);SYNONYMOUS_CODING(LOW|SILENT|gtG/gtT|V237|576|CG6053|protein_coding|CODING|FBtr0301326|);SYNONYMOUS_CODING(LOW|SILENT|gtG/gtT|V237|585|CG6053|protein_coding|CODING|FBtr0332765|)]	(TF_binding_site|mE1_TFBS_chinmo|FBsf0000210102),(TF_binding_site|mE1_TFBS_HSA|FBsf0000364313)
2L_1456189_SNP	A	C	A	0.1935	6	25	-1.054	0.001325	0.000438298	-1.531	0.0002291	0.000128431	-1.292	5.721e-05	8.6014e-06	0.4769	0.2118	0.220591	SiteClass[|||],TranscriptAnnot[INTERGENIC(MODIFIER|||||||||)]	(TF_binding_site|BDTNP1_TFBS_da|FBsf0000321068),(TF_binding_site|BDTNP1_TFBS_twi|FBsf0000200573)
3L_14093141_SNP	T	G	T	0.4054	15	22	-0.8126	0.0003639	0.000150833	-1.053	0.0006607	0.000422326	-0.9327	3.75e-05	8.64629e-06	0.2402	0.4212	0.40487	SiteClass[|||],TranscriptAnnot[INTERGENIC(MODIFIER|||||||||)]	-
2L_17786537_SNP	C	T	T	0.3438	11	21	-0.9389	0.0002471	0.000153942	-1.137	0.002049	0.000654138	-1.038	0.0001022	8.71028e-06	0.1982	0.561	0.537226	SiteClass[FBgn0262018|CadN2|DOWNSTREAM|741],TranscriptAnnot[DOWNSTREAM(MODIFIER||||1799|CadN2|protein_coding|CODING|FBtr0303836|);DOWNSTREAM(MODIFIER||||1799|CadN2|protein_coding|CODING|FBtr0308770|);INTERGENIC(MODIFIER|||||||||)]	-
3R_11350414_SNP	T	G	G	0.3429	12	23	-0.7466	0.002931	0.00559174	-1.347	2.924e-05	8.987e-06	-1.047	1.327e-05	1.20495e-05	0.6005	0.05983	0.0452515	SiteClass[|||],TranscriptAnnot[INTERGENIC(MODIFIER|||||||||)]	-
X_7237815_SNP	T	G	G	0.3871	12	19	0.3594	0.219	0.139721	-0.8855	0.022	0.00944081	-0.2631	0.3874	0.304362	1.245	6.87e-05	9.4325e-06	SiteClass[FBgn0029941|CG1677|INTRON|0],TranscriptAnnot[INTRON(MODIFIER||||1000|CG1677|protein_coding|CODING|FBtr0303415|2)]	-
3L_19779737_SNP	G	T	T	0.1667	5	25	-1.032	0.003622	0.00338902	-1.76	6.281e-05	3.26596e-05	-1.396	3.418e-05	9.44874e-06	0.728	0.08848	0.0795323	SiteClass[FBgn0261360|CG42637|INTRON|0;FBgn0261688|Gyc76C|INTRON|0],TranscriptAnnot[INTRON(MODIFIER||||1525|CG42637|protein_coding|CODING|FBtr0302277|2);INTRON(MODIFIER||||1525|CG42637|protein_coding|CODING|FBtr0302278|2);INTRON(MODIFIER||||1525|CG42637|protein_coding|CODING|FBtr0302279|3);INTRON(MODIFIER||||1525|Gyc76C|protein_coding|CODING|FBtr0302280|2);INTRON(MODIFIER||||1525|Gyc76C|protein_c…	-
3L_1805395_SNP	A	G	G	0.1765	6	28	-1.024	0.0008005	0.000922461	-1.473	0.0003465	0.000214936	-1.248	2.81e-05	9.59551e-06	0.4488	0.273	0.244578	SiteClass[FBgn0261562|CG42676|DOWNSTREAM|485],TranscriptAnnot[DOWNSTREAM(MODIFIER||||409|CG42676|protein_coding|CODING|FBtr0302729|);DOWNSTREAM(MODIFIER||||86|CG42676|protein_coding|CODING|FBtr0332874|);SYNONYMOUS_CODING(LOW|SILENT|ccG/ccA|P213|427|CG42676|protein_coding|CODING|FBtr0302730|)]	(TF_binding_site|mE1_TFBS_cad|FBsf0000244006)
3L_8315780_SNP	T	C	C	0.1081	4	33	-1.365	0.0001223	8.56343e-05	-1.712	0.0004296	0.00026678	-1.539	1.31e-05	9.60068e-06	0.3464	0.4635	0.44776	SiteClass[FBgn0035873|CG13670|DOWNSTREAM|400],TranscriptAnnot[DOWNSTREAM(MODIFIER||||266|CG13670|protein_coding|CODING|FBtr0076708|);INTERGENIC(MODIFIER|||||||||)]	-
3L_8315781_SNP	G	T	T	0.1081	4	33	-1.365	0.0001223	8.56343e-05	-1.712	0.0004296	0.00026678	-1.539	1.31e-05	9.60068e-06	0.3464	0.4635	0.44776	SiteClass[FBgn0035873|CG13670|DOWNSTREAM|401],TranscriptAnnot[DOWNSTREAM(MODIFIER||||266|CG13670|protein_coding|CODING|FBtr0076708|);INTERGENIC(MODIFIER|||||||||)]	-
3R_10226469_SNP	C	T	C	0.1081	4	33	-1.365	0.0001223	8.56343e-05	-1.712	0.0004296	0.00026678	-1.539	1.31e-05	9.60068e-06	0.3464	0.4635	0.44776	SiteClass[FBgn0086901|cv-c|INTRON|0],TranscriptAnnot[INTRON(MODIFIER||||1017|cv-c|protein_coding|CODING|FBtr0112631|1);INTRON(MODIFIER||||2351|cv-c|protein_coding|CODING|FBtr0112630|8);INTRON(MODIFIER||||2351|cv-c|protein_coding|CODING|FBtr0112632|9)]	-
X_8904103_SNP	G	A	A	0.1143	4	31	-1.188	0.001298	0.00123659	-1.78	0.0003395	0.000140643	-1.484	4.62e-05	9.70788e-06	0.592	0.22	0.192639	SiteClass[FBgn0264384|CR43836|INTRON|0;FBgn0261549|rdgA|INTRON|0],TranscriptAnnot[INTRON(MODIFIER||||1009|rdgA|protein_coding|CODING|FBtr0302663|3);INTRON(MODIFIER||||1027|rdgA|protein_coding|CODING|FBtr0302661|2);INTRON(MODIFIER||||1452|rdgA|protein_coding|CODING|FBtr0302665|3);INTRON(MODIFIER||||1457|rdgA|protein_coding|CODING|FBtr0302660|3);INTRON(MODIFIER||||1460|rdgA|protein_coding|CODING|FB…	-
2R_16512049_SNP	T	G	G	0.2	7	28	-0.3095	0.3268	0.17993	1.116	0.005364	0.00393993	0.4031	0.2038	0.249068	-1.425	2.978e-05	9.72539e-06	SiteClass[FBgn0034529|CG16742|SYNONYMOUS_CODING|0],TranscriptAnnot[SYNONYMOUS_CODING(LOW|SILENT|ccG/ccT|P254|1469|CG16742|protein_coding|CODING|FBtr0086227|)]	(TF_binding_site|mE1_TFBS_sens|FBsf0000229053)
3L_8647721_SNP	C	G	G	0.2353	8	26	-0.8636	0.001984	0.00113958	-1.374	0.000153	0.000107389	-1.119	2.922e-05	9.74866e-06	0.5103	0.1587	0.138742	SiteClass[|||],TranscriptAnnot[INTERGENIC(MODIFIER|||||||||)]	(TF_binding_site|BDTNP1_TFBS_da|FBsf0000326407),(TF_binding_site|BDTNP1_TFBS_dl|FBsf0000306308),(TF_binding_site|BDTNP1_TFBS_gt|FBsf0000293859),(TF_binding_site|BDTNP1_TFBS_hb|FBsf0000291262),(TF_binding_site|BDTNP1_TFBS_Med|FBsf0000282519),(TF_binding_site|BDTNP1_TFBS_twi|FBsf0000203253),(TF_binding_site|mE1_TFBS_cad|FBsf0000244523)
3L_8647722_SNP	A	G	G	0.2353	8	26	-0.8636	0.001984	0.00113958	-1.374	0.000153	0.000107389	-1.119	2.922e-05	9.74866e-06	0.5103	0.1587	0.138742	SiteClass[|||],TranscriptAnnot[INTERGENIC(MODIFIER|||||||||)]	(TF_binding_site|BDTNP1_TFBS_da|FBsf0000326407),(TF_binding_site|BDTNP1_TFBS_dl|FBsf0000306308),(TF_binding_site|BDTNP1_TFBS_gt|FBsf0000293859),(TF_binding_site|BDTNP1_TFBS_hb|FBsf0000291262),(TF_binding_site|BDTNP1_TFBS_Med|FBsf0000282519),(TF_binding_site|BDTNP1_TFBS_twi|FBsf0000203253),(TF_binding_site|mE1_TFBS_cad|FBsf0000244523)
3L_11691859_SNP	C	G	G	0.2778	10	26	-1.033	1.713e-05	9.93512e-06	-0.5478	0.1252	0.122069	-0.7904	0.002049	0.00223149	-0.4852	0.1419	0.125765	SiteClass[FBgn0036195|CG6053|SYNONYMOUS_CODING|0;FBgn0036196|CG11658|DOWNSTREAM|737],TranscriptAnnot[DOWNSTREAM(MODIFIER||||351|CG11658|protein_coding|CODING|FBtr0076126|);SYNONYMOUS_CODING(LOW|SILENT|ccC/ccG|P156|576|CG6053|protein_coding|CODING|FBtr0301326|);SYNONYMOUS_CODING(LOW|SILENT|ccC/ccG|P156|585|CG6053|protein_coding|CODING|FBtr0332765|)]	(TF_binding_site|mE1_TFBS_chinmo|FBsf0000210102),(TF_binding_site|mE1_TFBS_HSA|FBsf0000364313)
3L_9753682_SNP	T	G	T	0.1622	6	31	-1.245	2.125e-05	9.94778e-06	-0.9234	0.03278	0.0270704	-1.084	0.0004992	0.000510584	-0.3218	0.4185	0.402137	SiteClass[FBgn0259163|CG42268|UPSTREAM|187],TranscriptAnnot[INTERGENIC(MODIFIER|||||||||);UPSTREAM(MODIFIER||||1477|CG42268|protein_coding|CODING|FBtr0299606|);UPSTREAM(MODIFIER||||1493|CG42268|protein_coding|CODING|FBtr0331537|)]	(TF_binding_site|mE1_TFBS_HSA|FBsf0000363752),(TF_binding_site|mE1_TFBS_inv|FBsf0000235901)
3L_9753707_SNP	G	A	G	0.1622	6	31	-1.245	2.125e-05	9.94778e-06	-0.9234	0.03278	0.0270704	-1.084	0.0004992	0.000510584	-0.3218	0.4185	0.402137	SiteClass[FBgn0259163|CG42268|UPSTREAM|212],TranscriptAnnot[INTERGENIC(MODIFIER|||||||||);UPSTREAM(MODIFIER||||1477|CG42268|protein_coding|CODING|FBtr0299606|);UPSTREAM(MODIFIER||||1493|CG42268|protein_coding|CODING|FBtr0331537|)]	(TF_binding_site|mE1_TFBS_HSA|FBsf0000363752),(TF_binding_site|mE1_TFBS_inv|FBsf0000235901)
3L_9753752_SNP	G	T	G	0.1622	6	31	-1.245	2.125e-05	9.94778e-06	-0.9234	0.03278	0.0270704	-1.084	0.0004992	0.000510584	-0.3218	0.4185	0.402137	SiteClass[FBgn0259163|CG42268|UPSTREAM|257],TranscriptAnnot[INTERGENIC(MODIFIER|||||||||);UPSTREAM(MODIFIER||||1477|CG42268|protein_coding|CODING|FBtr0299606|);UPSTREAM(MODIFIER||||1493|CG42268|protein_coding|CODING|FBtr0331537|)]	(TF_binding_site|mE1_TFBS_HSA|FBsf0000363752),(TF_binding_site|mE1_TFBS_inv|FBsf0000235901)
3L_9753840_SNP	G	A	G	0.1622	6	31	-1.245	2.125e-05	9.94778e-06	-0.9234	0.03278	0.0270704	-1.084	0.0004992	0.000510584	-0.3218	0.4185	0.402137	SiteClass[FBgn0259163|CG42268|UPSTREAM|345],TranscriptAnnot[INTERGENIC(MODIFIER|||||||||);UPSTREAM(MODIFIER||||1477|CG42268|protein_coding|CODING|FBtr0299606|);UPSTREAM(MODIFIER||||1493|CG42268|protein_coding|CODING|FBtr0331537|)]	(TF_binding_site|mE1_TFBS_inv|FBsf0000235901)
X_13369003_SNP	A	T	T	0.2188	7	25	-1.148	2.086e-06	1.14216e-05	-0.5968	0.07831	0.143408	-0.8722	0.0002526	0.00242315	-0.5508	0.114	0.130537	SiteClass[FBgn0265416|Neto|INTRON|0],TranscriptAnnot[INTRON(MODIFIER||||677|Neto|protein_coding|CODING|FBtr0339702|2);INTRON(MODIFIER||||822|Neto|protein_coding|CODING|FBtr0339703|2)]	-
2R_14210078_SNP	C	T	C	0.4	14	21	-0.4604	0.07396	0.026994	0.6849	0.03406	0.0345534	0.1122	0.6692	0.784871	-1.145	5.83e-06	1.47712e-05	SiteClass[FBgn0010575|sbb|INTRON|0],TranscriptAnnot[INTRON(MODIFIER||||2302|sbb|protein_coding|CODING|FBtr0301547|1);INTRON(MODIFIER||||2312|sbb|protein_coding|CODING|FBtr0301550|2);INTRON(MODIFIER||||2330|sbb|protein_coding|CODING|FBtr0329997|1);INTRON(MODIFIER||||929|sbb|protein_coding|CODING|FBtr0301548|1);INTRON(MODIFIER||||939|sbb|protein_coding|CODING|FBtr0301549|1)]	(TF_binding_site|BDTNP1_TFBS_dl|FBsf0000303021),(TF_binding_site|BDTNP1_TFBS_twi|FBsf0000199739),(TF_binding_site|mE1_TFBS_Kr|FBsf0000253425)
2R_19513451_SNP	T	C	C	0.2778	10	26	-0.4612	0.09392	0.0327082	0.7732	0.02386	0.0264712	0.156	0.5763	0.712176	-1.234	4.325e-06	1.4997e-05	SiteClass[|||],TranscriptAnnot[INTERGENIC(MODIFIER|||||||||)]	(TF_binding_site|BDTNP1_TFBS_dl|FBsf0000304151),(TF_binding_site|mE1_TFBS_HSA|FBsf0000359861)
2R_19513452_SNP	A	G	G	0.2778	10	26	-0.4612	0.09392	0.0327082	0.7732	0.02386	0.0264712	0.156	0.5763	0.712176	-1.234	4.325e-06	1.4997e-05	SiteClass[|||],TranscriptAnnot[INTERGENIC(MODIFIER|||||||||)]	(TF_binding_site|BDTNP1_TFBS_dl|FBsf0000304151),(TF_binding_site|mE1_TFBS_HSA|FBsf0000359861)
X_18731040_INS	GGG	G	G	0.1429	5	30	-0.9851	0.0009498	0.00344387	-1.613	3.387e-05	0.000149782	-1.299	1.216e-06	2.11742e-05	0.6281	0.1496	0.126821	SiteClass[FBgn0030964|Pvf1|INTRON|0],TranscriptAnnot[INTRON(MODIFIER||||314|Pvf1|protein_coding|CODING|FBtr0301667|1);INTRON(MODIFIER||||325|Pvf1|protein_coding|CODING|FBtr0074640|1)]	(TF_binding_site|mE1_TFBS_HSA|FBsf0000349354),(TF_binding_site|mE1_TFBS_sens|FBsf0000221622)
X_13368992_SNP	T	A	A	0.2333	7	23	-1.12	5.993e-06	3.06997e-05	-0.5756	0.09069	0.162667	-0.8479	0.0002726	0.00398046	-0.5447	0.1433	0.138807	SiteClass[FBgn0265416|Neto|INTRON|0],TranscriptAnnot[INTRON(MODIFIER||||677|Neto|protein_coding|CODING|FBtr0339702|2);INTRON(MODIFIER||||822|Neto|protein_coding|CODING|FBtr0339703|2)]	-

## Sheet: GWA output separated
GeneAnnotation
SiteClass[FBgn0264748	CG44006	DOWNSTREAM	190],TranscriptAnnot[DOWNSTREAM(MODIFIER				374	CG44006	protein_coding	CODING	FBtr0334132	);INTERGENIC(MODIFIER									)]
SiteClass[FBgn0085447	sif	INTRON	0],TranscriptAnnot[INTRON(MODIFIER				2072	sif	protein_coding	CODING	FBtr0112708	9);INTRON(MODIFIER				2072	sif	protein_coding	CODING	FBtr0330122	8);INTRON(MODIFIER				2091	sif	protein_coding	CODING	FBtr0330125	8);INTRON(MODIFIER				2657	sif	protein_coding	CODING	FBtr0112712	8);INTRON(MODIFIER				2734	sif	protein_coding	CODING	FBtr0330123	8)]
SiteClass[FBgn0085447	sif	INTRON	0],TranscriptAnnot[INTRON(MODIFIER				2072	sif	protein_coding	CODING	FBtr0112708	9);INTRON(MODIFIER				2072	sif	protein_coding	CODING	FBtr0330122	8);INTRON(MODIFIER				2091	sif	protein_coding	CODING	FBtr0330125	8);INTRON(MODIFIER				2657	sif	protein_coding	CODING	FBtr0112712	8);INTRON(MODIFIER				2734	sif	protein_coding	CODING	FBtr0330123	8)]
SiteClass[FBgn0085447	sif	INTRON	0],TranscriptAnnot[INTRON(MODIFIER				2072	sif	protein_coding	CODING	FBtr0112708	9);INTRON(MODIFIER				2072	sif	protein_coding	CODING	FBtr0330122	8);INTRON(MODIFIER				2091	sif	protein_coding	CODING	FBtr0330125	8);INTRON(MODIFIER				2657	sif	protein_coding	CODING	FBtr0112712	8);INTRON(MODIFIER				2734	sif	protein_coding	CODING	FBtr0330123	8)]
SiteClass[			],TranscriptAnnot[INTERGENIC(MODIFIER									)]
SiteClass[FBgn0264493	rdx	INTRON	0],TranscriptAnnot[INTRON(MODIFIER				374	rdx	protein_coding	CODING	FBtr0301633	1)]
SiteClass[FBgn0030964	Pvf1	INTRON	0],TranscriptAnnot[INTRON(MODIFIER				314	Pvf1	protein_coding	CODING	FBtr0301667	1);INTRON(MODIFIER				325	Pvf1	protein_coding	CODING	FBtr0074640	1)]
SiteClass[FBgn0265416	Neto	INTRON	0],TranscriptAnnot[INTRON(MODIFIER				677	Neto	protein_coding	CODING	FBtr0339702	2);INTRON(MODIFIER				822	Neto	protein_coding	CODING	FBtr0339703	2)]
SiteClass[FBgn0030964	Pvf1	INTRON	0],TranscriptAnnot[INTRON(MODIFIER				314	Pvf1	protein_coding	CODING	FBtr0301667	1);INTRON(MODIFIER				325	Pvf1	protein_coding	CODING	FBtr0074640	1)]
SiteClass[FBgn0264493	rdx	INTRON	0],TranscriptAnnot[INTRON(MODIFIER				374	rdx	protein_coding	CODING	FBtr0301633	2);INTRON(MODIFIER				403	rdx	protein_coding	CODING	FBtr0301634	2)]
SiteClass[FBgn0264748	CG44006	DOWNSTREAM	206],TranscriptAnnot[DOWNSTREAM(MODIFIER				374	CG44006	protein_coding	CODING	FBtr0334132	);INTERGENIC(MODIFIER									)]
SiteClass[FBgn0041097	robo3	INTRON	0],TranscriptAnnot[INTRON(MODIFIER				1342	robo3	protein_coding	CODING	FBtr0077921	1);INTRON(MODIFIER				1342	robo3	protein_coding	CODING	FBtr0335384	1)]
SiteClass[			],TranscriptAnnot[INTERGENIC(MODIFIER									)]
SiteClass[FBgn0030964	Pvf1	INTRON	0],TranscriptAnnot[INTRON(MODIFIER				314	Pvf1	protein_coding	CODING	FBtr0301667	1);INTRON(MODIFIER				325	Pvf1	protein_coding	CODING	FBtr0074640	1)]
SiteClass[			],TranscriptAnnot[INTERGENIC(MODIFIER									)]
SiteClass[FBgn0259481	Mob2	INTRON	0],TranscriptAnnot[INTRON(MODIFIER				431	Mob2	protein_coding	CODING	FBtr0089330	1);INTRON(MODIFIER				566	Mob2	protein_coding	CODING	FBtr0089331	1);INTRON(MODIFIER				728	Mob2	protein_coding	CODING	FBtr0089332	1)]
SiteClass[FBgn0259481	Mob2	INTRON	0],TranscriptAnnot[INTRON(MODIFIER				431	Mob2	protein_coding	CODING	FBtr0089330	1);INTRON(MODIFIER				566	Mob2	protein_coding	CODING	FBtr0089331	1);INTRON(MODIFIER				728	Mob2	protein_coding	CODING	FBtr0089332	1)]
SiteClass[			],TranscriptAnnot[INTERGENIC(MODIFIER									)]
SiteClass[FBgn0030964	Pvf1	INTRON	0],TranscriptAnnot[INTRON(MODIFIER				314	Pvf1	protein_coding	CODING	FBtr0301667	1);INTRON(MODIFIER				325	Pvf1	protein_coding	CODING	FBtr0074640	1)]
SiteClass[FBgn0259481	Mob2	INTRON	0;FBgn0263569	mir-4968	DOWNSTREAM	329],TranscriptAnnot[DOWNSTREAM(MODIFIER					mir-4968	miRNA	NON_CODING	FBtr0309721	);DOWNSTREAM(MODIFIER					mir-4968	pre_miRNA	NON_CODING	FBtr0309720	);INTRON(MODIFIER				431	Mob2	protein_coding	CODING	FBtr0089330	1);INTRON(MODIFIER				566	Mob2	protein_coding	CODING	FBtr0089331	1);INTRON(MODIFIER				728	Mob2	protein_coding	CODING
SiteClass[FBgn0000625	eyg	INTRON	0],TranscriptAnnot[INTRON(MODIFIER				670	eyg	protein_coding	CODING	FBtr0075979	1);INTRON(MODIFIER				670	eyg	protein_coding	CODING	FBtr0100170	2)]
SiteClass[FBgn0263441	CR43464	INTRON	0;FBgn0053543	CG33543	INTRON	0],TranscriptAnnot[INTRON(MODIFIER				468	CG33543	protein_coding	CODING	FBtr0309285	1);INTRON(MODIFIER					CR43464	ncRNA	NON_CODING	FBtr0309284	4)]
SiteClass[FBgn0259481	Mob2	INTRON	0;FBgn0263569	mir-4968	DOWNSTREAM	367],TranscriptAnnot[DOWNSTREAM(MODIFIER					mir-4968	miRNA	NON_CODING	FBtr0309721	);DOWNSTREAM(MODIFIER					mir-4968	pre_miRNA	NON_CODING	FBtr0309720	);INTRON(MODIFIER				431	Mob2	protein_coding	CODING	FBtr0089330	1);INTRON(MODIFIER				566	Mob2	protein_coding	CODING	FBtr0089331	1);INTRON(MODIFIER				728	Mob2	protein_coding	CODING
SiteClass[FBgn0263441	CR43464	INTRON	0;FBgn0053543	CG33543	INTRON	0],TranscriptAnnot[INTRON(MODIFIER				468	CG33543	protein_coding	CODING	FBtr0309285	1);INTRON(MODIFIER					CR43464	ncRNA	NON_CODING	FBtr0309284	4)]
SiteClass[FBgn0021873	Gef26	SYNONYMOUS_CODING	0],TranscriptAnnot[SYNONYMOUS_CODING(LOW	SILENT	tgC/tgT	C214	1422	Gef26	protein_coding	CODING	FBtr0300039	);SYNONYMOUS_CODING(LOW	SILENT	tgC/tgT	C214	1569	Gef26	protein_coding	CODING	FBtr0300038	);SYNONYMOUS_CODING(LOW	SILENT	tgC/tgT	C214	1569	Gef26	protein_coding	CODING	FBtr0333242	);SYNONYMOUS_CODING(LOW	SILENT	tgC/tgT	C214	1573	Gef26	protein_coding	CODING	FBtr0079249	)]
SiteClass[FBgn0001624	dlg1	INTRON	0],TranscriptAnnot[INTRON(MODIFIER				1030	dlg1	protein_coding	CODING	FBtr0301288	2);INTRON(MODIFIER				198	dlg1	protein_coding	CODING	FBtr0333263	3);INTRON(MODIFIER				206	dlg1	protein_coding	CODING	FBtr0302114	4);INTRON(MODIFIER				208	dlg1	protein_coding	CODING	FBtr0073483	3);INTRON(MODIFIER				208	dlg1	protein_coding	CODING	FBtr0073491	3);INTRON(MODIFIER
SiteClass[FBgn0036196	CG11658	UTR_3_PRIME	0],TranscriptAnnot[UTR_3_PRIME(MODIFIER				351	CG11658	protein_coding	CODING	FBtr0076124	5);UTR_3_PRIME(MODIFIER				351	CG11658	protein_coding	CODING	FBtr0076125	5);UTR_3_PRIME(MODIFIER				351	CG11658	protein_coding	CODING	FBtr0076126	5);UTR_3_PRIME(MODIFIER				351	CG11658	protein_coding	CODING	FBtr0076127	5);UTR_3_PRIME(MODIFIER				351	CG11658	protein_coding	CODING	FBtr0076128	5)]
SiteClass[FBgn0036196	CG11658	UTR_3_PRIME	0],TranscriptAnnot[UTR_3_PRIME(MODIFIER				351	CG11658	protein_coding	CODING	FBtr0076124	5);UTR_3_PRIME(MODIFIER				351	CG11658	protein_coding	CODING	FBtr0076125	5);UTR_3_PRIME(MODIFIER				351	CG11658	protein_coding	CODING	FBtr0076126	5);UTR_3_PRIME(MODIFIER				351	CG11658	protein_coding	CODING	FBtr0076127	5);UTR_3_PRIME(MODIFIER				351	CG11658	protein_coding	CODING	FBtr0076128	5)]
SiteClass[FBgn0032088	CG13102	DOWNSTREAM	778;FBgn0032089	Rcd-1r	UPSTREAM	857],TranscriptAnnot[DOWNSTREAM(MODIFIER				150	CG13102	protein_coding	CODING	FBtr0309842	);INTERGENIC(MODIFIER									);UPSTREAM(MODIFIER				290	Rcd-1r	protein_coding	CODING	FBtr0079779	)]
SiteClass[FBgn0030964	Pvf1	INTRON	0],TranscriptAnnot[INTRON(MODIFIER				314	Pvf1	protein_coding	CODING	FBtr0301667	1);INTRON(MODIFIER				325	Pvf1	protein_coding	CODING	FBtr0074640	1)]
SiteClass[			],TranscriptAnnot[INTERGENIC(MODIFIER									)]
SiteClass[FBgn0261553	CG42671	SYNONYMOUS_CODING	0],TranscriptAnnot[SYNONYMOUS_CODING(LOW	SILENT	ccA/ccG	P285	1233	CG42671	protein_coding	CODING	FBtr0302696	);SYNONYMOUS_CODING(LOW	SILENT	ccA/ccG	P285	1233	CG42671	protein_coding	CODING	FBtr0302697	);SYNONYMOUS_CODING(LOW	SILENT	ccA/ccG	P285	1233	CG42671	protein_coding	CODING	FBtr0302699	);SYNONYMOUS_CODING(LOW	SILENT	ccA/ccG	P285	1233	CG42671	protein_coding	CODING	FBtr0304933	);SYNONYMOUS_CODING(LOW	SILENT	ccA/ccG	P285	1233	CG42671	protein_coding	CODING	FBtr0304934	);SYNONYMOUS_CODING(LOW	SILENT
SiteClass[FBgn0261553	CG42671	SYNONYMOUS_CODING	0],TranscriptAnnot[SYNONYMOUS_CODING(LOW	SILENT	gcC/gcT	A304	1233	CG42671	protein_coding	CODING	FBtr0302696	);SYNONYMOUS_CODING(LOW	SILENT	gcC/gcT	A304	1233	CG42671	protein_coding	CODING	FBtr0302697	);SYNONYMOUS_CODING(LOW	SILENT	gcC/gcT	A304	1233	CG42671	protein_coding	CODING	FBtr0302699	);SYNONYMOUS_CODING(LOW	SILENT	gcC/gcT	A304	1233	CG42671	protein_coding	CODING	FBtr0304933	);SYNONYMOUS_CODING(LOW	SILENT	gcC/gcT	A304	1233	CG42671	protein_coding	CODING	FBtr0304934	);SYNONYMOUS_CODING(LOW	SILENT
SiteClass[FBgn0052499	Cda4	INTRON	0],TranscriptAnnot[INTRON(MODIFIER				486	Cda4	protein_coding	CODING	FBtr0077362	4)]
SiteClass[FBgn0037153	olf413	UTR_3_PRIME	0],TranscriptAnnot[UTR_3_PRIME(MODIFIER				760	olf413	protein_coding	CODING	FBtr0333219	11)]
SiteClass[			],TranscriptAnnot[INTERGENIC(MODIFIER									)]
SiteClass[FBgn0261283	HLH106	UPSTREAM	112;FBgn0261360	CG42637	UPSTREAM	254;FBgn0261688	Gyc76C	UPSTREAM	254],TranscriptAnnot[INTERGENIC(MODIFIER									);UPSTREAM(MODIFIER				1113	HLH106	protein_coding	CODING	FBtr0074873	);UPSTREAM(MODIFIER				1113	HLH106	protein_coding	CODING	FBtr0074874	);UPSTREAM(MODIFIER				1113	HLH106	protein_coding	CODING	FBtr0074875	);UPSTREAM(MODIFIER				1113
SiteClass[FBgn0036195	CG6053	SYNONYMOUS_CODING	0;FBgn0036196	CG11658	DOWNSTREAM	602],TranscriptAnnot[DOWNSTREAM(MODIFIER				351	CG11658	protein_coding	CODING	FBtr0076126	);SYNONYMOUS_CODING(LOW	SILENT	acC/acT	T111	576	CG6053	protein_coding	CODING	FBtr0301326	);SYNONYMOUS_CODING(LOW	SILENT	acC/acT	T111	585	CG6053	protein_coding	CODING	FBtr0332765	)]
SiteClass[FBgn0259481	Mob2	INTRON	0],TranscriptAnnot[INTRON(MODIFIER				431	Mob2	protein_coding	CODING	FBtr0089330	1);INTRON(MODIFIER				566	Mob2	protein_coding	CODING	FBtr0089331	1);INTRON(MODIFIER				728	Mob2	protein_coding	CODING	FBtr0089332	1)]
SiteClass[			],TranscriptAnnot[INTERGENIC(MODIFIER									)]
SiteClass[FBgn0025806	Rap2l	DOWNSTREAM	88;FBgn0034970	yki	DOWNSTREAM	482],TranscriptAnnot[DOWNSTREAM(MODIFIER				182	Rap2l	protein_coding	CODING	FBtr0072177	);DOWNSTREAM(MODIFIER				343	yki	protein_coding	CODING	FBtr0290256	);DOWNSTREAM(MODIFIER				395	yki	protein_coding	CODING	FBtr0290258	);DOWNSTREAM(MODIFIER				395	yki	protein_coding	CODING	FBtr0309372	);INTERGENIC(MODIFIER
SiteClass[FBgn0032627	beat-IIIa	INTRON	0],TranscriptAnnot[INTRON(MODIFIER				343	beat-IIIa	protein_coding	CODING	FBtr0303301	1)]
SiteClass[FBgn0085385	CG34356	INTRON	0],TranscriptAnnot[INTRON(MODIFIER				834	CG34356	protein_coding	CODING	FBtr0331577	2);INTRON(MODIFIER				834	CG34356	protein_coding	CODING	FBtr0331578	2);INTRON(MODIFIER				854	CG34356	protein_coding	CODING	FBtr0331579	1)]
SiteClass[FBgn0085420	CG34391	INTRON	0],TranscriptAnnot[INTRON(MODIFIER				469	CG34391	protein_coding	CODING	FBtr0333611	1);INTRON(MODIFIER				469	CG34391	protein_coding	CODING	FBtr0333612	1)]
SiteClass[FBgn0035704	CG10144	UPSTREAM	72;FBgn0020251	sfl	UPSTREAM	311],TranscriptAnnot[INTERGENIC(MODIFIER									);UPSTREAM(MODIFIER				1048	sfl	protein_coding	CODING	FBtr0076968	);UPSTREAM(MODIFIER				1048	sfl	protein_coding	CODING	FBtr0301562	);UPSTREAM(MODIFIER				1229	CG10144	protein_coding	CODING	FBtr0076986	)]
SiteClass[FBgn0086906	sls	INTRON	0],TranscriptAnnot[INTRON(MODIFIER				10625	sls	protein_coding	CODING	FBtr0332683	19);INTRON(MODIFIER				15155	sls	protein_coding	CODING	FBtr0332684	19);INTRON(MODIFIER				15478	sls	protein_coding	CODING	FBtr0332681	19);INTRON(MODIFIER				15481	sls	protein_coding	CODING	FBtr0332677	26);INTRON(MODIFIER				15953	sls	protein_coding	CODING	FBtr0332679	25);INTRON(MODIFIER
SiteClass[			],TranscriptAnnot[INTERGENIC(MODIFIER									)]
SiteClass[FBgn0033860	S-Lap5	SYNONYMOUS_CODING	0],TranscriptAnnot[SYNONYMOUS_CODING(LOW	SILENT	gcC/gcT	A485	549	S-Lap5	protein_coding	CODING	FBtr0087624	)]
SiteClass[FBgn0052499	Cda4	INTRON	0],TranscriptAnnot[INTRON(MODIFIER				486	Cda4	protein_coding	CODING	FBtr0077362	4)]
SiteClass[FBgn0000568	Eip75B	INTRON	0],TranscriptAnnot[INTRON(MODIFIER				1412	Eip75B	protein_coding	CODING	FBtr0075148	1);INTRON(MODIFIER				1412	Eip75B	protein_coding	CODING	FBtr0306813	3);INTRON(MODIFIER				1412	Eip75B	protein_coding	CODING	FBtr0306814	3)]
SiteClass[FBgn0036196	CG11658	UTR_3_PRIME	0;FBgn0036195	CG6053	UPSTREAM	960],TranscriptAnnot[UPSTREAM(MODIFIER				576	CG6053	protein_coding	CODING	FBtr0301326	);UPSTREAM(MODIFIER				585	CG6053	protein_coding	CODING	FBtr0332765	);UTR_3_PRIME(MODIFIER				351	CG11658	protein_coding	CODING	FBtr0076124	5);UTR_3_PRIME(MODIFIER				351	CG11658	protein_coding	CODING	FBtr0076125	5);UTR_3_PRIME(MODIFIER				351	CG11658	protein_coding	CODING
SiteClass[FBgn0052062	A2bp1	INTRON	0;FBgn0052064	S-Lap4	UTR_5_PRIME	0],TranscriptAnnot[INTRON(MODIFIER				858	A2bp1	protein_coding	CODING	FBtr0305097	1);INTRON(MODIFIER				962	A2bp1	protein_coding	CODING	FBtr0305093	1);UTR_5_PRIME(MODIFIER				524	S-Lap4	protein_coding	CODING	FBtr0076288	1)]
SiteClass[FBgn0052062	A2bp1	INTRON	0;FBgn0052064	S-Lap4	UTR_5_PRIME	0],TranscriptAnnot[INTRON(MODIFIER				858	A2bp1	protein_coding	CODING	FBtr0305097	1);INTRON(MODIFIER				962	A2bp1	protein_coding	CODING	FBtr0305093	1);UTR_5_PRIME(MODIFIER				524	S-Lap4	protein_coding	CODING	FBtr0076288	1)]
SiteClass[FBgn0265011	Np	INTRON	0],TranscriptAnnot[INTRON(MODIFIER				1041	Np	protein_coding	CODING	FBtr0112560	2);INTRON(MODIFIER				1041	Np	protein_coding	CODING	FBtr0307883	2)]
SiteClass[FBgn0023095	caps	INTRON	0],TranscriptAnnot[INTRON(MODIFIER				540	caps	protein_coding	CODING	FBtr0075832	1);INTRON(MODIFIER				540	caps	protein_coding	CODING	FBtr0075833	1);INTRON(MODIFIER				780	caps	protein_coding	CODING	FBtr0305480	1)]
SiteClass[FBgn0264001	bru-3	INTRON	0],TranscriptAnnot[INTRON(MODIFIER				331	bru-3	protein_coding	CODING	FBtr0330348	4);INTRON(MODIFIER				337	bru-3	protein_coding	CODING	FBtr0330346	4);INTRON(MODIFIER				345	bru-3	protein_coding	CODING	FBtr0330350	4);INTRON(MODIFIER				363	bru-3	protein_coding	CODING	FBtr0330347	4);INTRON(MODIFIER				370	bru-3	protein_coding	CODING	FBtr0330355	4);INTRON(MODIFIER
SiteClass[FBgn0000578	ena	INTRON	0],TranscriptAnnot[INTRON(MODIFIER				684	ena	protein_coding	CODING	FBtr0086582	1);INTRON(MODIFIER				684	ena	protein_coding	CODING	FBtr0086583	2);INTRON(MODIFIER				684	ena	protein_coding	CODING	FBtr0100176	2);INTRON(MODIFIER				687	ena	protein_coding	CODING	FBtr0100174	2)]
SiteClass[FBgn0035311	CR15821	EXON	0;FBgn0035312	CG15820	DOWNSTREAM	981],TranscriptAnnot[DOWNSTREAM(MODIFIER				308	CG15820	protein_coding	CODING	FBtr0072913	);EXON(MODIFIER					CR15821	pseudogene	NON_CODING	FBtr0072914	3)]
SiteClass[FBgn0263746	CR43671	UPSTREAM	43;FBgn0051812	CG31812	UPSTREAM	53;FBgn0032595	CG17996	DOWNSTREAM	734],TranscriptAnnot[DOWNSTREAM(MODIFIER				118	CG17996	protein_coding	CODING	FBtr0080937	);INTERGENIC(MODIFIER									);UPSTREAM(MODIFIER				233	CG31812	protein_coding	CODING	FBtr0290062	);UPSTREAM(MODIFIER					CR43671	pseudogene	NON_CODING	FBtr0310391	)]
SiteClass[FBgn0028369	kirre	INTRON	0],TranscriptAnnot[INTRON(MODIFIER				956	kirre	protein_coding	CODING	FBtr0070559	8);INTRON(MODIFIER				956	kirre	protein_coding	CODING	FBtr0309498	1);INTRON(MODIFIER				956	kirre	protein_coding	CODING	FBtr0309499	2);INTRON(MODIFIER				956	kirre	protein_coding	CODING	FBtr0309500	6);INTRON(MODIFIER				956	kirre	protein_coding	CODING	FBtr0309501	7);INTRON(MODIFIER
SiteClass[FBgn0085382	CG34353	INTRON	0],TranscriptAnnot[INTRON(MODIFIER				566	CG34353	protein_coding	CODING	FBtr0112563	2);INTRON(MODIFIER				566	CG34353	protein_coding	CODING	FBtr0305292	2);INTRON(MODIFIER				581	CG34353	protein_coding	CODING	FBtr0339321	2)]
SiteClass[			],TranscriptAnnot[INTERGENIC(MODIFIER									)]
SiteClass[FBgn0011817	nmo	INTRON	0],TranscriptAnnot[INTRON(MODIFIER				414	nmo	protein_coding	CODING	FBtr0076754	3);INTRON(MODIFIER				414	nmo	protein_coding	CODING	FBtr0076755	2);INTRON(MODIFIER				414	nmo	protein_coding	CODING	FBtr0076757	2);INTRON(MODIFIER				430	nmo	protein_coding	CODING	FBtr0076756	3);INTRON(MODIFIER				430	nmo	protein_coding	CODING	FBtr0076758	2);INTRON(MODIFIER
SiteClass[			],TranscriptAnnot[INTERGENIC(MODIFIER									)]
SiteClass[FBgn0034072	Dg	INTRON	0],TranscriptAnnot[INTRON(MODIFIER				1179	Dg	protein_coding	CODING	FBtr0087258	8);INTRON(MODIFIER				1262	Dg	protein_coding	CODING	FBtr0306238	9);INTRON(MODIFIER				914	Dg	protein_coding	CODING	FBtr0087257	7);INTRON(MODIFIER				997	Dg	protein_coding	CODING	FBtr0087256	8)]
SiteClass[FBgn0052499	Cda4	INTRON	0],TranscriptAnnot[INTRON(MODIFIER				486	Cda4	protein_coding	CODING	FBtr0077362	4)]
SiteClass[FBgn0000723	Fps85D	NON_SYNONYMOUS_CODING	0],TranscriptAnnot[NON_SYNONYMOUS_CODING(MODERATE	MISSENSE	Atg/Ctg	M330L	1325	Fps85D	protein_coding	CODING	FBtr0082052	);NON_SYNONYMOUS_CODING(MODERATE	MISSENSE	Atg/Ctg	M330L	804	Fps85D	protein_coding	CODING	FBtr0082051	);NON_SYNONYMOUS_CODING(MODERATE	MISSENSE	Atg/Ctg	M330L	871	Fps85D	protein_coding	CODING	FBtr0333295	);NON_SYNONYMOUS_CODING(MODERATE	MISSENSE	Atg/Ctg	M330L	872	Fps85D	protein_coding	CODING	FBtr0333296	);NON_SYNONYMOUS_START(LOW	MISSENSE	Atg/Ctg	M1L	475	Fps85D	protein_coding	CODING	FBtr0082053	)]
SiteClass[			],TranscriptAnnot[INTERGENIC(MODIFIER									)]
SiteClass[			],TranscriptAnnot[INTERGENIC(MODIFIER									)]
SiteClass[			],TranscriptAnnot[INTERGENIC(MODIFIER									)]
SiteClass[			],TranscriptAnnot[INTERGENIC(MODIFIER									)]
SiteClass[			],TranscriptAnnot[INTERGENIC(MODIFIER									)]
SiteClass[			],TranscriptAnnot[INTERGENIC(MODIFIER									)]
SiteClass[FBgn0000320	eya	INTRON	0],TranscriptAnnot[INTRON(MODIFIER				760	eya	protein_coding	CODING	FBtr0079334	1)]
SiteClass[FBgn0027581	CG6191	INTRON	0],TranscriptAnnot[INTRON(MODIFIER				717	CG6191	protein_coding	CODING	FBtr0087678	2);INTRON(MODIFIER				728	CG6191	protein_coding	CODING	FBtr0330617	2);INTRON(MODIFIER				746	CG6191	protein_coding	CODING	FBtr0330618	2)]
SiteClass[FBgn0036816	Indy	INTRON	0],TranscriptAnnot[INTRON(MODIFIER				572	Indy	protein_coding	CODING	FBtr0075082	1);INTRON(MODIFIER				572	Indy	protein_coding	CODING	FBtr0075083	1);INTRON(MODIFIER				572	Indy	protein_coding	CODING	FBtr0301857	1);INTRON(MODIFIER				590	Indy	protein_coding	CODING	FBtr0075081	1)]
SiteClass[			],TranscriptAnnot[INTERGENIC(MODIFIER									)]
SiteClass[FBgn0264551	CR43930	UPSTREAM	917],TranscriptAnnot[INTERGENIC(MODIFIER									);UPSTREAM(MODIFIER					CR43930	ncRNA	NON_CODING	FBtr0333282	)]
SiteClass[FBgn0011241	cbx	INTRON	0;FBgn0033457	Ntmt	DOWNSTREAM	569],TranscriptAnnot[DOWNSTREAM(MODIFIER				276	Ntmt	protein_coding	CODING	FBtr0088375	);INTRON(MODIFIER				183	cbx	protein_coding	CODING	FBtr0332915	1);INTRON(MODIFIER				214	cbx	protein_coding	CODING	FBtr0088452	1)]
SiteClass[FBgn0261564	CG42678	INTRON	0],TranscriptAnnot[INTRON(MODIFIER				288	CG42678	protein_coding	CODING	FBtr0302767	2);INTRON(MODIFIER				288	CG42678	protein_coding	CODING	FBtr0302768	1);INTRON(MODIFIER				569	CG42678	protein_coding	CODING	FBtr0302769	1);INTRON(MODIFIER				570	CG42678	protein_coding	CODING	FBtr0302771	1);UTR_5_PRIME(MODIFIER				291	CG42678	protein_coding	CODING	FBtr0336697	1);UTR_5_PRIME(MODIFIER
SiteClass[FBgn0085447	sif	INTRON	0],TranscriptAnnot[INTRON(MODIFIER				2072	sif	protein_coding	CODING	FBtr0112708	9);INTRON(MODIFIER				2072	sif	protein_coding	CODING	FBtr0330122	8);INTRON(MODIFIER				2091	sif	protein_coding	CODING	FBtr0330125	8);INTRON(MODIFIER				2657	sif	protein_coding	CODING	FBtr0112712	8);INTRON(MODIFIER				2734	sif	protein_coding	CODING	FBtr0330123	8)]
SiteClass[FBgn0085447	sif	INTRON	0],TranscriptAnnot[INTRON(MODIFIER				2072	sif	protein_coding	CODING	FBtr0112708	9);INTRON(MODIFIER				2072	sif	protein_coding	CODING	FBtr0330122	8);INTRON(MODIFIER				2091	sif	protein_coding	CODING	FBtr0330125	8);INTRON(MODIFIER				2657	sif	protein_coding	CODING	FBtr0112712	8);INTRON(MODIFIER				2734	sif	protein_coding	CODING	FBtr0330123	8)]
SiteClass[FBgn0264493	rdx	INTRON	0],TranscriptAnnot[INTRON(MODIFIER				374	rdx	protein_coding	CODING	FBtr0301633	2);INTRON(MODIFIER				403	rdx	protein_coding	CODING	FBtr0301634	2)]
SiteClass[FBgn0085478	CG34449	INTRON	0],TranscriptAnnot[INTRON(MODIFIER				1052	CG34449	protein_coding	CODING	FBtr0331304	2);INTRON(MODIFIER				500	CG34449	protein_coding	CODING	FBtr0112755	2);INTRON(MODIFIER				523	CG34449	protein_coding	CODING	FBtr0308591	2);INTRON(MODIFIER				911	CG34449	protein_coding	CODING	FBtr0112754	2);INTRON(MODIFIER				934	CG34449	protein_coding	CODING	FBtr0112753	2)]
SiteClass[FBgn0000535	eag	INTRON	0],TranscriptAnnot[INTRON(MODIFIER				1174	eag	protein_coding	CODING	FBtr0073955	3);INTRON(MODIFIER				1254	eag	protein_coding	CODING	FBtr0310016	3);INTRON(MODIFIER				1268	eag	protein_coding	CODING	FBtr0303286	3);INTRON(MODIFIER				1270	eag	protein_coding	CODING	FBtr0111009	3);INTRON(MODIFIER				528	eag	protein_coding	CODING	FBtr0310014	3);INTRON(MODIFIER
SiteClass[FBgn0264908	pHCl	INTRON	0],TranscriptAnnot[INTRON(MODIFIER				681	pHCl	protein_coding	CODING	FBtr0334976	13);INTRON(MODIFIER				737	pHCl	protein_coding	CODING	FBtr0334973	12);INTRON(MODIFIER				746	pHCl	protein_coding	CODING	FBtr0334978	12);INTRON(MODIFIER				747	pHCl	protein_coding	CODING	FBtr0334979	12);INTRON(MODIFIER				754	pHCl	protein_coding	CODING	FBtr0334970	13);INTRON(MODIFIER
SiteClass[FBgn0264908	pHCl	INTRON	0],TranscriptAnnot[INTRON(MODIFIER				681	pHCl	protein_coding	CODING	FBtr0334976	13);INTRON(MODIFIER				737	pHCl	protein_coding	CODING	FBtr0334973	12);INTRON(MODIFIER				746	pHCl	protein_coding	CODING	FBtr0334978	12);INTRON(MODIFIER				747	pHCl	protein_coding	CODING	FBtr0334979	12);INTRON(MODIFIER				754	pHCl	protein_coding	CODING	FBtr0334970	13);INTRON(MODIFIER
SiteClass[FBgn0035311	CR15821	EXON	0;FBgn0035312	CG15820	DOWNSTREAM	973],TranscriptAnnot[DOWNSTREAM(MODIFIER				308	CG15820	protein_coding	CODING	FBtr0072913	);EXON(MODIFIER					CR15821	pseudogene	NON_CODING	FBtr0072914	3)]
SiteClass[FBgn0259241	CG42339	INTRON	0],TranscriptAnnot[INTRON(MODIFIER				395	CG42339	protein_coding	CODING	FBtr0299862	2)]
SiteClass[FBgn0040296	Ocho	UPSTREAM	340],TranscriptAnnot[INTERGENIC(MODIFIER									);UPSTREAM(MODIFIER				149	Ocho	protein_coding	CODING	FBtr0299779	);UPSTREAM(MODIFIER				149	Ocho	protein_coding	CODING	FBtr0309062	)]
SiteClass[FBgn0037669	CG9740	SYNONYMOUS_CODING	0;FBgn0037668	CG16736	UPSTREAM	451;FBgn0037670	CG8436	UPSTREAM	797],TranscriptAnnot[SYNONYMOUS_CODING(LOW	SILENT	cgG/cgC	R69	195	CG9740	protein_coding	CODING	FBtr0081984	);UPSTREAM(MODIFIER				237	CG8436	protein_coding	CODING	FBtr0339168	);UPSTREAM(MODIFIER				242	CG8436	protein_coding	CODING	FBtr0081977	);UPSTREAM(MODIFIER				277	CG16736	protein_coding	CODING	FBtr0081985	)]
SiteClass[FBgn0001624	dlg1	INTRON	0],TranscriptAnnot[INTRON(MODIFIER				1030	dlg1	protein_coding	CODING	FBtr0301288	2);INTRON(MODIFIER				198	dlg1	protein_coding	CODING	FBtr0333263	3);INTRON(MODIFIER				206	dlg1	protein_coding	CODING	FBtr0302114	4);INTRON(MODIFIER				208	dlg1	protein_coding	CODING	FBtr0073483	3);INTRON(MODIFIER				208	dlg1	protein_coding	CODING	FBtr0073491	3);INTRON(MODIFIER
SiteClass[FBgn0033760	CG8785	UTR_3_PRIME	0;FBgn0011604	Iswi	DOWNSTREAM	85],TranscriptAnnot[DOWNSTREAM(MODIFIER				1027	Iswi	protein_coding	CODING	FBtr0087841	);DOWNSTREAM(MODIFIER				1027	Iswi	protein_coding	CODING	FBtr0087842	);DOWNSTREAM(MODIFIER				1027	Iswi	protein_coding	CODING	FBtr0087843	);UTR_3_PRIME(MODIFIER				474	CG8785	protein_coding	CODING	FBtr0087881	5);UTR_3_PRIME(MODIFIER				474	CG8785	protein_coding	CODING
SiteClass[FBgn0085447	sif	INTRON	0],TranscriptAnnot[INTRON(MODIFIER				1270	sif	protein_coding	CODING	FBtr0330124	1);INTRON(MODIFIER				2072	sif	protein_coding	CODING	FBtr0112708	14);INTRON(MODIFIER				2072	sif	protein_coding	CODING	FBtr0330122	13);INTRON(MODIFIER				2091	sif	protein_coding	CODING	FBtr0330125	14);INTRON(MODIFIER				2657	sif	protein_coding	CODING	FBtr0112712	13);INTRON(MODIFIER
SiteClass[FBgn0011582	DopR	SYNONYMOUS_CODING	0],TranscriptAnnot[SYNONYMOUS_CODING(LOW	SILENT	acT/acC	T43	481	DopR	protein_coding	CODING	FBtr0301351	);SYNONYMOUS_CODING(LOW	SILENT	acT/acC	T43	496	DopR	protein_coding	CODING	FBtr0290283	);SYNONYMOUS_CODING(LOW	SILENT	acT/acC	T43	560	DopR	protein_coding	CODING	FBtr0330711	);SYNONYMOUS_CODING(LOW	SILENT	acT/acC	T58	511	DopR	protein_coding	CODING	FBtr0308191	)]
SiteClass[FBgn0052153	tRNA:CR32153	DOWNSTREAM	853],TranscriptAnnot[DOWNSTREAM(MODIFIER					tRNA:CR32153	tRNA	NON_CODING	FBtr0075456	);INTERGENIC(MODIFIER									)]
SiteClass[			],TranscriptAnnot[INTERGENIC(MODIFIER									)]
SiteClass[FBgn0035311	CR15821	EXON	0],TranscriptAnnot[EXON(MODIFIER					CR15821	pseudogene	NON_CODING	FBtr0072914	3)]
SiteClass[FBgn0035311	CR15821	EXON	0;FBgn0035312	CG15820	DOWNSTREAM	987],TranscriptAnnot[DOWNSTREAM(MODIFIER				308	CG15820	protein_coding	CODING	FBtr0072913	);EXON(MODIFIER					CR15821	pseudogene	NON_CODING	FBtr0072914	3)]
SiteClass[FBgn0259241	CG42339	INTRON	0],TranscriptAnnot[INTRON(MODIFIER				395	CG42339	protein_coding	CODING	FBtr0299862	2)]
SiteClass[FBgn0259241	CG42339	INTRON	0],TranscriptAnnot[INTRON(MODIFIER				395	CG42339	protein_coding	CODING	FBtr0299862	2)]
SiteClass[			],TranscriptAnnot[INTERGENIC(MODIFIER									)]
SiteClass[FBgn0032313	CG14070	INTRON	0],TranscriptAnnot[INTRON(MODIFIER				251	CG14070	protein_coding	CODING	FBtr0080177	1)]
SiteClass[FBgn0259735	CG42389	INTRON	0],TranscriptAnnot[INTRON(MODIFIER				2064	CG42389	protein_coding	CODING	FBtr0300003	2)]
SiteClass[FBgn0011582	DopR	UTR_5_PRIME	0;FBgn0038211	CG9649	DOWNSTREAM	820],TranscriptAnnot[DOWNSTREAM(MODIFIER				504	CG9649	protein_coding	CODING	FBtr0082902	);UTR_5_PRIME(MODIFIER				481	DopR	protein_coding	CODING	FBtr0301351	1);UTR_5_PRIME(MODIFIER				496	DopR	protein_coding	CODING	FBtr0290283	1);UTR_5_PRIME(MODIFIER				511	DopR	protein_coding	CODING	FBtr0308191	1);UTR_5_PRIME(MODIFIER				560	DopR	protein_coding	CODING
SiteClass[FBgn0036195	CG6053	SYNONYMOUS_CODING	0;FBgn0036196	CG11658	DOWNSTREAM	980],TranscriptAnnot[DOWNSTREAM(MODIFIER				351	CG11658	protein_coding	CODING	FBtr0076126	);SYNONYMOUS_CODING(LOW	SILENT	gtG/gtT	V237	576	CG6053	protein_coding	CODING	FBtr0301326	);SYNONYMOUS_CODING(LOW	SILENT	gtG/gtT	V237	585	CG6053	protein_coding	CODING	FBtr0332765	)]
SiteClass[			],TranscriptAnnot[INTERGENIC(MODIFIER									)]
SiteClass[			],TranscriptAnnot[INTERGENIC(MODIFIER									)]
SiteClass[FBgn0262018	CadN2	DOWNSTREAM	741],TranscriptAnnot[DOWNSTREAM(MODIFIER				1799	CadN2	protein_coding	CODING	FBtr0303836	);DOWNSTREAM(MODIFIER				1799	CadN2	protein_coding	CODING	FBtr0308770	);INTERGENIC(MODIFIER									)]
SiteClass[			],TranscriptAnnot[INTERGENIC(MODIFIER									)]
SiteClass[FBgn0029941	CG1677	INTRON	0],TranscriptAnnot[INTRON(MODIFIER				1000	CG1677	protein_coding	CODING	FBtr0303415	2)]
SiteClass[FBgn0261360	CG42637	INTRON	0;FBgn0261688	Gyc76C	INTRON	0],TranscriptAnnot[INTRON(MODIFIER				1525	CG42637	protein_coding	CODING	FBtr0302277	2);INTRON(MODIFIER				1525	CG42637	protein_coding	CODING	FBtr0302278	2);INTRON(MODIFIER				1525	CG42637	protein_coding	CODING	FBtr0302279	3);INTRON(MODIFIER				1525	Gyc76C	protein_coding	CODING	FBtr0302280	2);INTRON(MODIFIER				1525	Gyc76C	protein_coding	CODING
SiteClass[FBgn0261562	CG42676	DOWNSTREAM	485],TranscriptAnnot[DOWNSTREAM(MODIFIER				409	CG42676	protein_coding	CODING	FBtr0302729	);DOWNSTREAM(MODIFIER				86	CG42676	protein_coding	CODING	FBtr0332874	);SYNONYMOUS_CODING(LOW	SILENT	ccG/ccA	P213	427	CG42676	protein_coding	CODING	FBtr0302730	)]
SiteClass[FBgn0035873	CG13670	DOWNSTREAM	400],TranscriptAnnot[DOWNSTREAM(MODIFIER				266	CG13670	protein_coding	CODING	FBtr0076708	);INTERGENIC(MODIFIER									)]
SiteClass[FBgn0035873	CG13670	DOWNSTREAM	401],TranscriptAnnot[DOWNSTREAM(MODIFIER				266	CG13670	protein_coding	CODING	FBtr0076708	);INTERGENIC(MODIFIER									)]
SiteClass[FBgn0086901	cv-c	INTRON	0],TranscriptAnnot[INTRON(MODIFIER				1017	cv-c	protein_coding	CODING	FBtr0112631	1);INTRON(MODIFIER				2351	cv-c	protein_coding	CODING	FBtr0112630	8);INTRON(MODIFIER				2351	cv-c	protein_coding	CODING	FBtr0112632	9)]
SiteClass[FBgn0264384	CR43836	INTRON	0;FBgn0261549	rdgA	INTRON	0],TranscriptAnnot[INTRON(MODIFIER				1009	rdgA	protein_coding	CODING	FBtr0302663	3);INTRON(MODIFIER				1027	rdgA	protein_coding	CODING	FBtr0302661	2);INTRON(MODIFIER				1452	rdgA	protein_coding	CODING	FBtr0302665	3);INTRON(MODIFIER				1457	rdgA	protein_coding	CODING	FBtr0302660	3);INTRON(MODIFIER				1460	rdgA	protein_coding	CODING
SiteClass[FBgn0034529	CG16742	SYNONYMOUS_CODING	0],TranscriptAnnot[SYNONYMOUS_CODING(LOW	SILENT	ccG/ccT	P254	1469	CG16742	protein_coding	CODING	FBtr0086227	)]
SiteClass[			],TranscriptAnnot[INTERGENIC(MODIFIER									)]
SiteClass[			],TranscriptAnnot[INTERGENIC(MODIFIER									)]
SiteClass[FBgn0036195	CG6053	SYNONYMOUS_CODING	0;FBgn0036196	CG11658	DOWNSTREAM	737],TranscriptAnnot[DOWNSTREAM(MODIFIER				351	CG11658	protein_coding	CODING	FBtr0076126	);SYNONYMOUS_CODING(LOW	SILENT	ccC/ccG	P156	576	CG6053	protein_coding	CODING	FBtr0301326	);SYNONYMOUS_CODING(LOW	SILENT	ccC/ccG	P156	585	CG6053	protein_coding	CODING	FBtr0332765	)]
SiteClass[FBgn0259163	CG42268	UPSTREAM	187],TranscriptAnnot[INTERGENIC(MODIFIER									);UPSTREAM(MODIFIER				1477	CG42268	protein_coding	CODING	FBtr0299606	);UPSTREAM(MODIFIER				1493	CG42268	protein_coding	CODING	FBtr0331537	)]
SiteClass[FBgn0259163	CG42268	UPSTREAM	212],TranscriptAnnot[INTERGENIC(MODIFIER									);UPSTREAM(MODIFIER				1477	CG42268	protein_coding	CODING	FBtr0299606	);UPSTREAM(MODIFIER				1493	CG42268	protein_coding	CODING	FBtr0331537	)]
SiteClass[FBgn0259163	CG42268	UPSTREAM	257],TranscriptAnnot[INTERGENIC(MODIFIER									);UPSTREAM(MODIFIER				1477	CG42268	protein_coding	CODING	FBtr0299606	);UPSTREAM(MODIFIER				1493	CG42268	protein_coding	CODING	FBtr0331537	)]
SiteClass[FBgn0259163	CG42268	UPSTREAM	345],TranscriptAnnot[INTERGENIC(MODIFIER									);UPSTREAM(MODIFIER				1477	CG42268	protein_coding	CODING	FBtr0299606	);UPSTREAM(MODIFIER				1493	CG42268	protein_coding	CODING	FBtr0331537	)]
SiteClass[FBgn0265416	Neto	INTRON	0],TranscriptAnnot[INTRON(MODIFIER				677	Neto	protein_coding	CODING	FBtr0339702	2);INTRON(MODIFIER				822	Neto	protein_coding	CODING	FBtr0339703	2)]
SiteClass[FBgn0010575	sbb	INTRON	0],TranscriptAnnot[INTRON(MODIFIER				2302	sbb	protein_coding	CODING	FBtr0301547	1);INTRON(MODIFIER				2312	sbb	protein_coding	CODING	FBtr0301550	2);INTRON(MODIFIER				2330	sbb	protein_coding	CODING	FBtr0329997	1);INTRON(MODIFIER				929	sbb	protein_coding	CODING	FBtr0301548	1);INTRON(MODIFIER				939	sbb	protein_coding	CODING	FBtr0301549	1)]
SiteClass[			],TranscriptAnnot[INTERGENIC(MODIFIER									)]
SiteClass[			],TranscriptAnnot[INTERGENIC(MODIFIER									)]
SiteClass[FBgn0030964	Pvf1	INTRON	0],TranscriptAnnot[INTRON(MODIFIER				314	Pvf1	protein_coding	CODING	FBtr0301667	1);INTRON(MODIFIER				325	Pvf1	protein_coding	CODING	FBtr0074640	1)]
SiteClass[FBgn0265416	Neto	INTRON	0],TranscriptAnnot[INTRON(MODIFIER				677	Neto	protein_coding	CODING	FBtr0339702	2);INTRON(MODIFIER				822	Neto	protein_coding	CODING	FBtr0339703	2)]
[truncated: 35 more columns]
