# Supplementary material for: The Drosophila Gene Sulfateless Modulates Autism-Like Behaviors
Source: Front Genet. 2019 Jun 19;10:574. doi: 10.3389/fgene.2019.00574 (PMC6611434; doi:10.3389/fgene.2019.00574)
Supplement: Supplementary file 1 [file Data_Sheet_1.ZIP › Supplemental_Data_Tables/Supplemental_Data_2.xlsx]

## Sheet: Female Receptive Mating
ID	MinorAllele	MajorAllele	RefAllele	MAF	MinorAlleleCount	MajorAlleleCount	SingleEff	SinglePval	SingleMixedPval	Gene	GeneAnnotation	RegulationAnnotation
2L_10703063_SNP	T	A	A	0.15	6	34	-314.8	1.152e-05	3.85845e-06	Lip2	SiteClass[FBgn0024740|Lip2|INTRON|0;FBgn0032287|CG6415|UPSTREAM|558],TranscriptAnnot[INTRON(MODIFIER||||413|Lip2|protein_coding|CODING|FBtr0080123|4);UPSTREAM(MODIFIER||||405|CG6415|protein_coding|CODING|FBtr0080108|)]	-
2L_10920149_SNP	A	T	T	0.1389	5	31	-317.2	5.351e-06	3.54128e-05	dpr2	SiteClass[FBgn0261871|dpr2|INTRON|0],TranscriptAnnot[INTRON(MODIFIER||||413|dpr2|protein_coding|CODING|FBtr0306116|5);INTRON(MODIFIER||||456|dpr2|protein_coding|CODING|FBtr0306117|5)]	-
2L_13110792_INS	T	TTA	T	0.125	5	35	-352.8	4.859e-06	1.56766e-06		SiteClass[|||],TranscriptAnnot[INTERGENIC(MODIFIER|||||||||)]	-
2L_13111636_SNP	A	T	A	0.1951	8	33	-272.4	2.317e-05	9.89719e-06		SiteClass[|||],TranscriptAnnot[INTERGENIC(MODIFIER|||||||||)]	-
2L_13111797_SNP	G	A	G	0.1951	8	33	-272.4	2.317e-05	9.89719e-06		SiteClass[|||],TranscriptAnnot[INTERGENIC(MODIFIER|||||||||)]	-
2L_13111799_SNP	A	T	A	0.1951	8	33	-272.4	2.317e-05	9.89719e-06		SiteClass[|||],TranscriptAnnot[INTERGENIC(MODIFIER|||||||||)]	-
2L_13111801_SNP	A	G	A	0.1951	8	33	-272.4	2.317e-05	9.89719e-06		SiteClass[|||],TranscriptAnnot[INTERGENIC(MODIFIER|||||||||)]	-
2L_14076108_SNP	A	T	T	0.09756	4	37	-370.3	1.349e-05	9.97739e-06	nAcRalpha-34E	SiteClass[FBgn0028875|nAcRalpha-34E|INTRON|0],TranscriptAnnot[INTRON(MODIFIER||||482|nAcRalpha-34E|protein_coding|CODING|FBtr0301836|5);INTRON(MODIFIER||||808|nAcRalpha-34E|protein_coding|CODING|FBtr0080594|5);INTRON(MODIFIER||||808|nAcRalpha-34E|protein_coding|CODING|FBtr0300594|5);INTRON(MODIFIER||||808|nAcRalpha-34E|protein_coding|CODING|FBtr0309867|5)]	-
2L_14076130_SNP	A	C	C	0.09524	4	38	-373.4	1.028e-05	7.45599e-06	nAcRalpha-34E	SiteClass[FBgn0028875|nAcRalpha-34E|INTRON|0],TranscriptAnnot[INTRON(MODIFIER||||482|nAcRalpha-34E|protein_coding|CODING|FBtr0301836|5);INTRON(MODIFIER||||808|nAcRalpha-34E|protein_coding|CODING|FBtr0080594|5);INTRON(MODIFIER||||808|nAcRalpha-34E|protein_coding|CODING|FBtr0300594|5);INTRON(MODIFIER||||808|nAcRalpha-34E|protein_coding|CODING|FBtr0309867|5)]	-
2L_15154219_SNP	A	G	G	0.09756	4	37	-376.6	1.029e-05	5.81384e-06		SiteClass[|||],TranscriptAnnot[INTERGENIC(MODIFIER|||||||||)]	-
2L_19294954_SNP	A	G	A	0.275	11	29	-248.2	1.673e-05	8.87484e-06		SiteClass[|||],TranscriptAnnot[INTERGENIC(MODIFIER|||||||||)]	-
2L_2081776_SNP	C	G	G	0.15	6	34	-318.5	9.032e-06	1.4643e-05	dpr3	SiteClass[FBgn0053516|dpr3|INTRON|0;FBgn0031388|CG12674|DOWNSTREAM|490],TranscriptAnnot[DOWNSTREAM(MODIFIER||||313|CG12674|protein_coding|CODING|FBtr0334779|);DOWNSTREAM(MODIFIER||||314|CG12674|protein_coding|CODING|FBtr0077827|);INTRON(MODIFIER||||522|dpr3|protein_coding|CODING|FBtr0300671|2);INTRON(MODIFIER||||522|dpr3|protein_coding|CODING|FBtr0334782|2);INTRON(MODIFIER||||522|dpr3|protein_cod…	(TF_binding_site|mE1_TFBS_inv|FBsf0000234587)
2L_2530845_SNP	T	A	A	0.1316	5	33	-314	6.105e-06	4.67887e-05		SiteClass[|||],TranscriptAnnot[INTERGENIC(MODIFIER|||||||||)]	-
2L_2747283_SNP	T	G	G	0.1081	4	33	-431.2	1.225e-07	2.43823e-08	Pgk	SiteClass[FBgn0250906|Pgk|INTRON|0;FBgn0031452|Cwc25|DOWNSTREAM|339],TranscriptAnnot[DOWNSTREAM(MODIFIER||||521|Cwc25|protein_coding|CODING|FBtr0077712|);INTRON(MODIFIER||||415|Pgk|protein_coding|CODING|FBtr0077739|2);INTRON(MODIFIER||||415|Pgk|protein_coding|CODING|FBtr0330716|3);INTRON(MODIFIER||||415|Pgk|protein_coding|CODING|FBtr0330717|3);INTRON(MODIFIER||||415|Pgk|protein_coding|CODING|FBtr…	(TF_binding_site|mE1_TFBS_chinmo|FBsf0000207062),(TF_binding_site|mE1_TFBS_HSA|FBsf0000344736)
2L_3813162_SNP	C	T	T	0.122	5	36	-331.9	6.504e-06	7.88918e-06	CG3407	SiteClass[FBgn0031573|CG3407|SYNONYMOUS_CODING|0],TranscriptAnnot[SYNONYMOUS_CODING(LOW|SILENT|ggA/ggG|G34|714|CG3407|protein_coding|CODING|FBtr0077515|)]	(TF_binding_site|BDTNP1_TFBS_dl|FBsf0000296491),(TF_binding_site|BDTNP1_TFBS_twi|FBsf0000200750),(TF_binding_site|mE1_TFBS_cad|FBsf0000241280),(TF_binding_site|mE1_TFBS_h|FBsf0000256306),(TF_binding_site|mE1_TFBS_HSA|FBsf0000345093),(TF_binding_site|mE1_TFBS_sens|FBsf0000215902)
2L_4321830_SNP	A	G	G	0.1081	4	33	-439.7	4.124e-08	3.67963e-08	tutl	SiteClass[FBgn0010473|tutl|DOWNSTREAM|597],TranscriptAnnot[DOWNSTREAM(MODIFIER||||1508|tutl|protein_coding|CODING|FBtr0089270|);DOWNSTREAM(MODIFIER||||1508|tutl|protein_coding|CODING|FBtr0301864|);DOWNSTREAM(MODIFIER||||963|tutl|protein_coding|CODING|FBtr0301863|);UTR_3_PRIME(MODIFIER||||1533|tutl|protein_coding|CODING|FBtr0333484|13);UTR_3_PRIME(MODIFIER||||963|tutl|protein_coding|CODING|FBtr033…	-
2L_5614727_SNP	G	T	T	0.15	6	34	-314.1	1.234e-05	5.62216e-06	CG14010	SiteClass[FBgn0031725|CG14010|INTRON|0],TranscriptAnnot[INTRON(MODIFIER||||341|CG14010|protein_coding|CODING|FBtr0302934|1);INTRON(MODIFIER||||450|CG14010|protein_coding|CODING|FBtr0302933|1)]	(TF_binding_site|BDTNP1_TFBS_dl|FBsf0000296859),(TF_binding_site|BDTNP1_TFBS_hb|FBsf0000290601)
2L_6353600_SNP	G	C	C	0.1	4	36	-413.1	3.596e-07	2.94667e-07	ppk7	SiteClass[FBgn0031802|ppk7|SYNONYMOUS_CODING|0],TranscriptAnnot[SYNONYMOUS_CODING(LOW|SILENT|tcG/tcC|S244|573|ppk7|protein_coding|CODING|FBtr0079281|)]	(TF_binding_site|BDTNP1_TFBS_Mad|FBsf0000289367),(TF_binding_site|mE1_TFBS_cad|FBsf0000241511),(TF_binding_site|mE1_TFBS_chinmo|FBsf0000207352),(TF_binding_site|mE1_TFBS_HSA|FBsf0000346026)
2L_6353633_SNP	A	C	C	0.1026	4	35	-414.1	4.975e-07	2.73867e-07	ppk7	SiteClass[FBgn0031802|ppk7|SYNONYMOUS_CODING|0],TranscriptAnnot[SYNONYMOUS_CODING(LOW|SILENT|ctG/ctT|L233|573|ppk7|protein_coding|CODING|FBtr0079281|)]	(TF_binding_site|BDTNP1_TFBS_Mad|FBsf0000289367),(TF_binding_site|mE1_TFBS_cad|FBsf0000241511),(TF_binding_site|mE1_TFBS_chinmo|FBsf0000207352),(TF_binding_site|mE1_TFBS_HSA|FBsf0000346026)
2L_6354062_SNP	A	G	G	0.1	4	36	-413.1	3.596e-07	2.94667e-07	ppk7	SiteClass[FBgn0031802|ppk7|SYNONYMOUS_CODING|0;FBgn0031803|ppk14|UPSTREAM|894],TranscriptAnnot[SYNONYMOUS_CODING(LOW|SILENT|ttC/ttT|F90|573|ppk7|protein_coding|CODING|FBtr0079281|);UPSTREAM(MODIFIER||||463|ppk14|protein_coding|CODING|FBtr0079252|)]	(TF_binding_site|BDTNP1_TFBS_Mad|FBsf0000289367),(TF_binding_site|mE1_TFBS_cad|FBsf0000241511),(TF_binding_site|mE1_TFBS_chinmo|FBsf0000207352)
2L_6354138_SNP	A	C	C	0.1111	4	32	-424.4	5.123e-08	1.02321e-07	ppk7	SiteClass[FBgn0031802|ppk7|NON_SYNONYMOUS_CODING|0;FBgn0031803|ppk14|UPSTREAM|818],TranscriptAnnot[NON_SYNONYMOUS_CODING(MODERATE|MISSENSE|tGc/tTc|C65F|573|ppk7|protein_coding|CODING|FBtr0079281|);UPSTREAM(MODIFIER||||463|ppk14|protein_coding|CODING|FBtr0079252|)]	(TF_binding_site|mE1_TFBS_cad|FBsf0000241511),(TF_binding_site|mE1_TFBS_chinmo|FBsf0000207352)
2L_6354270_SNP	T	C	C	0.125	5	35	-347.2	2.136e-06	5.22849e-06	ppk7	SiteClass[FBgn0031802|ppk7|NON_SYNONYMOUS_CODING|0;FBgn0031803|ppk14|UPSTREAM|686],TranscriptAnnot[NON_SYNONYMOUS_CODING(MODERATE|MISSENSE|aGt/aAt|S21N|573|ppk7|protein_coding|CODING|FBtr0079281|);UPSTREAM(MODIFIER||||463|ppk14|protein_coding|CODING|FBtr0079252|)]	(TF_binding_site|mE1_TFBS_cad|FBsf0000241511),(TF_binding_site|mE1_TFBS_chinmo|FBsf0000207352)
2L_6356523_SNP	C	G	G	0.1538	6	33	-319.9	2.653e-06	5.65648e-06	ppk14	SiteClass[FBgn0031803|ppk14|DOWNSTREAM|25;FBgn0031804|CG9500|DOWNSTREAM|728],TranscriptAnnot[DOWNSTREAM(MODIFIER||||272|CG9500|protein_coding|CODING|FBtr0079280|);DOWNSTREAM(MODIFIER||||463|ppk14|protein_coding|CODING|FBtr0079252|);INTERGENIC(MODIFIER|||||||||)]	(TF_binding_site|mE1_TFBS_bab1|FBsf0000214002)
2L_6356528_SNP	A	C	C	0.1538	6	33	-319.9	2.653e-06	5.65648e-06	ppk14	SiteClass[FBgn0031803|ppk14|DOWNSTREAM|30;FBgn0031804|CG9500|DOWNSTREAM|723],TranscriptAnnot[DOWNSTREAM(MODIFIER||||272|CG9500|protein_coding|CODING|FBtr0079280|);DOWNSTREAM(MODIFIER||||463|ppk14|protein_coding|CODING|FBtr0079252|);INTERGENIC(MODIFIER|||||||||)]	(TF_binding_site|mE1_TFBS_bab1|FBsf0000214002)
2L_6357717_SNP	G	T	T	0.1143	4	31	-383.8	2.577e-06	8.71935e-06	CG9500	SiteClass[FBgn0031804|CG9500|SYNONYMOUS_CODING|0],TranscriptAnnot[SYNONYMOUS_CODING(LOW|SILENT|atA/atC|I135|272|CG9500|protein_coding|CODING|FBtr0079280|)]	(TF_binding_site|mE1_TFBS_HSA|FBsf0000346029),(TF_binding_site|mE1_TFBS_sens|FBsf0000216412)
2L_6358276_SNP	A	T	T	0.1579	6	32	-320.3	3.798e-06	6.09639e-06	CG9500	SiteClass[FBgn0031804|CG9500|UPSTREAM|41],TranscriptAnnot[INTERGENIC(MODIFIER|||||||||);UPSTREAM(MODIFIER||||272|CG9500|protein_coding|CODING|FBtr0079280|)]	-
2L_6360334_SNP	T	C	C	0.125	5	35	-378.5	8.432e-08	2.18239e-07		SiteClass[|||],TranscriptAnnot[INTERGENIC(MODIFIER|||||||||)]	-
2L_6905569_SNP	T	G	G	0.1842	7	31	-289.2	2.594e-05	4.78815e-06	neuroligin	SiteClass[FBgn0031866|neuroligin|SYNONYMOUS_CODING|0],TranscriptAnnot[SYNONYMOUS_CODING(LOW|SILENT|ctG/ctT|L1108|1248|neuroligin|protein_coding|CODING|FBtr0079344|);SYNONYMOUS_CODING(LOW|SILENT|ctG/ctT|L1108|1248|neuroligin|protein_coding|CODING|FBtr0307033|)]	(TF_binding_site|mE1_TFBS_cad|FBsf0000241571),(TF_binding_site|mE1_TFBS_HSA|FBsf0000346231),(TF_binding_site|mE1_TFBS_sens|FBsf0000216511)
2L_7767659_SNP	A	G	G	0.1026	4	35	-366.9	6.448e-06	2.61534e-05	CG7191	SiteClass[FBgn0031945|CG7191|UTR_5_PRIME|0],TranscriptAnnot[UTR_5_PRIME(MODIFIER||||285|CG7191|protein_coding|CODING|FBtr0079485|1)]	-
2L_7767660_SNP	C	T	T	0.1026	4	35	-366.9	6.448e-06	2.61534e-05	CG7191	SiteClass[FBgn0031945|CG7191|UTR_5_PRIME|0],TranscriptAnnot[UTR_5_PRIME(MODIFIER||||285|CG7191|protein_coding|CODING|FBtr0079485|1)]	-
2L_8634824_SNP	T	C	C	0.125	5	35	-337.5	1.042e-05	6.66448e-06	Sema-1a	SiteClass[FBgn0011259|Sema-1a|INTRON|0],TranscriptAnnot[INTRON(MODIFIER||||1131|Sema-1a|protein_coding|CODING|FBtr0329930|4);INTRON(MODIFIER||||817|Sema-1a|protein_coding|CODING|FBtr0329932|4);INTRON(MODIFIER||||820|Sema-1a|protein_coding|CODING|FBtr0329931|4);INTRON(MODIFIER||||826|Sema-1a|protein_coding|CODING|FBtr0303879|4);INTRON(MODIFIER||||899|Sema-1a|protein_coding|CODING|FBtr0079691|4);IN…	-
2L_8866215_SNP	T	C	C	0.09524	4	38	-372.5	1.097e-05	6.32887e-06	CG32983	SiteClass[FBgn0052983|CG32983|SYNONYMOUS_CODING|0;FBgn0052988|CG32988|DOWNSTREAM|523;FBgn0032072|CG9483|UPSTREAM|552],TranscriptAnnot[DOWNSTREAM(MODIFIER||||255|CG32988|protein_coding|CODING|FBtr0079736|);SYNONYMOUS_CODING(LOW|SILENT|taC/taT|Y103|250|CG32983|protein_coding|CODING|FBtr0079737|);UPSTREAM(MODIFIER||||242|CG9483|protein_coding|CODING|FBtr0079738|)]	(TF_binding_site|BDTNP1_TFBS_Med|FBsf0000278074),(TF_binding_site|BDTNP1_TFBS_prd|FBsf0000274945),(TF_binding_site|BDTNP1_TFBS_slp1|FBsf0000271763),(TF_binding_site|mE1_TFBS_HSA|FBsf0000346925)
2L_8866482_SNP	C	T	T	0.09524	4	38	-372.5	1.097e-05	6.32887e-06	CG32983	SiteClass[FBgn0052983|CG32983|SYNONYMOUS_CODING|0;FBgn0032072|CG9483|UPSTREAM|285;FBgn0052988|CG32988|DOWNSTREAM|790],TranscriptAnnot[DOWNSTREAM(MODIFIER||||255|CG32988|protein_coding|CODING|FBtr0079736|);SYNONYMOUS_CODING(LOW|SILENT|ttT/ttC|F192|250|CG32983|protein_coding|CODING|FBtr0079737|);UPSTREAM(MODIFIER||||242|CG9483|protein_coding|CODING|FBtr0079738|)]	(TF_binding_site|BDTNP1_TFBS_prd|FBsf0000274945),(TF_binding_site|BDTNP1_TFBS_slp1|FBsf0000271763),(TF_binding_site|mE1_TFBS_HSA|FBsf0000346925)
2L_9757855_SNP	A	T	T	0.1053	4	34	-382.1	1.034e-05	6.68706e-06	zf30C	SiteClass[FBgn0022720|zf30C|UPSTREAM|487],TranscriptAnnot[INTERGENIC(MODIFIER|||||||||);UPSTREAM(MODIFIER||||777|zf30C|protein_coding|CODING|FBtr0079865|)]	(TF_binding_site|BDTNP1_TFBS_dl|FBsf0000297769),(TF_binding_site|BDTNP1_TFBS_slp1|FBsf0000271782),(TF_binding_site|mE1_TFBS_HSA|FBsf0000347164),(TF_binding_site|mE1_TFBS_run|FBsf0000335801)
2L_9757864_SNP	T	A	A	0.1053	4	34	-382.1	1.034e-05	6.68706e-06	zf30C	SiteClass[FBgn0022720|zf30C|UPSTREAM|478],TranscriptAnnot[INTERGENIC(MODIFIER|||||||||);UPSTREAM(MODIFIER||||777|zf30C|protein_coding|CODING|FBtr0079865|)]	(TF_binding_site|BDTNP1_TFBS_dl|FBsf0000297769),(TF_binding_site|BDTNP1_TFBS_slp1|FBsf0000271782),(TF_binding_site|mE1_TFBS_HSA|FBsf0000347164),(TF_binding_site|mE1_TFBS_run|FBsf0000335801)
2L_9757867_SNP	G	T	T	0.1053	4	34	-382.1	1.034e-05	6.68706e-06	zf30C	SiteClass[FBgn0022720|zf30C|UPSTREAM|475],TranscriptAnnot[INTERGENIC(MODIFIER|||||||||);UPSTREAM(MODIFIER||||777|zf30C|protein_coding|CODING|FBtr0079865|)]	(TF_binding_site|BDTNP1_TFBS_dl|FBsf0000297769),(TF_binding_site|BDTNP1_TFBS_slp1|FBsf0000271782),(TF_binding_site|mE1_TFBS_HSA|FBsf0000347164),(TF_binding_site|mE1_TFBS_run|FBsf0000335801)
2R_10328270_SNP	A	C	C	0.1176	4	30	-375	7.878e-06	7.34592e-06	Oaz	SiteClass[FBgn0261613|Oaz|INTRON|0],TranscriptAnnot[INTRON(MODIFIER||||1366|Oaz|protein_coding|CODING|FBtr0302927|1)]	(TF_binding_site|mE1_TFBS_chinmo|FBsf0000211290),(TF_binding_site|mE1_TFBS_HSA|FBsf0000356710)
2R_10806918_SNP	C	T	T	0.1026	4	35	-355.6	5.104e-05	7.61338e-06	CG10249	SiteClass[FBgn0027596|CG10249|INTRON|0],TranscriptAnnot[INTRON(MODIFIER||||1294|CG10249|protein_coding|CODING|FBtr0303757|2)]	(TF_binding_site|mE1_TFBS_cnc|FBsf0000206379)
2R_10808303_SNP	C	A	A	0.09524	4	38	-357	3.098e-05	6.63536e-06	CG10249	SiteClass[FBgn0027596|CG10249|INTRON|0],TranscriptAnnot[INTRON(MODIFIER||||1294|CG10249|protein_coding|CODING|FBtr0303757|2)]	-
2R_10811124_SNP	A	G	G	0.09524	4	38	-357	3.098e-05	6.63536e-06	CG10249	SiteClass[FBgn0027596|CG10249|INTRON|0],TranscriptAnnot[INTRON(MODIFIER||||1294|CG10249|protein_coding|CODING|FBtr0303757|2)]	(TF_binding_site|mE1_TFBS_HSA|FBsf0000356870),(TF_binding_site|mE1_TFBS_sbb|FBsf0000251275)
2R_10813840_SNP	C	T	T	0.09524	4	38	-357	3.098e-05	6.63536e-06	CG10249	SiteClass[FBgn0027596|CG10249|UTR_5_PRIME|0],TranscriptAnnot[UTR_5_PRIME(MODIFIER||||1294|CG10249|protein_coding|CODING|FBtr0303757|2)]	(TF_binding_site|BDTNP1_TFBS_da|FBsf0000324264),(TF_binding_site|BDTNP1_TFBS_dl|FBsf0000302227),(TF_binding_site|BDTNP1_TFBS_twi|FBsf0000199407)
2R_10815229_SNP	A	T	A	0.1429	6	36	-314.4	9.33e-06	5.00078e-06	CG10249	SiteClass[FBgn0027596|CG10249|INTRON|0],TranscriptAnnot[INTRON(MODIFIER||||1294|CG10249|protein_coding|CODING|FBtr0303757|1)]	(TF_binding_site|BDTNP1_TFBS_da|FBsf0000324266),(TF_binding_site|BDTNP1_TFBS_dl|FBsf0000302228),(TF_binding_site|BDTNP1_TFBS_hb|FBsf0000290184),(TF_binding_site|BDTNP1_TFBS_Med|FBsf0000280388),(TF_binding_site|BDTNP1_TFBS_twi|FBsf0000199408),(TF_binding_site|mE1_TFBS_cad|FBsf0000246686),(TF_binding_site|mE1_TFBS_HSA|FBsf0000356873),(TF_binding_site|mE1_TFBS_sens|FBsf0000228082),(TF_binding_site|m…
2R_10819895_SNP	C	T	T	0.2195	9	32	-280.2	3.595e-06	1.72888e-06	CG10253	SiteClass[FBgn0033983|CG10253|INTRON|0],TranscriptAnnot[INTRON(MODIFIER||||631|CG10253|protein_coding|CODING|FBtr0087428|2);INTRON(MODIFIER||||631|CG10253|protein_coding|CODING|FBtr0303760|3);INTRON(MODIFIER||||631|CG10253|protein_coding|CODING|FBtr0303761|3);INTRON(MODIFIER||||631|CG10253|protein_coding|CODING|FBtr0303762|3)]	-
2R_10859223_INS	TG	T	T	0.2564	10	29	-262.5	5.539e-06	2.76103e-06	ckn	SiteClass[FBgn0033987|ckn|INTRON|0],TranscriptAnnot[INTRON(MODIFIER||||924|ckn|protein_coding|CODING|FBtr0087409|1);INTRON(MODIFIER||||924|ckn|protein_coding|CODING|FBtr0087410|1);INTRON(MODIFIER||||924|ckn|protein_coding|CODING|FBtr0087411|1)]	(TF_binding_site|BDTNP1_TFBS_da|FBsf0000324273),(TF_binding_site|BDTNP1_TFBS_dl|FBsf0000302247),(TF_binding_site|BDTNP1_TFBS_sna|FBsf0000267759),(TF_binding_site|BDTNP1_TFBS_twi|FBsf0000199414),(TF_binding_site|mE1_TFBS_cad|FBsf0000246692),(TF_binding_site|mE1_TFBS_chinmo|FBsf0000211315),(TF_binding_site|mE1_TFBS_HSA|FBsf0000356897)
2R_10935679_SNP	T	C	C	0.09756	4	37	-357.8	3.801e-05	5.62711e-06		SiteClass[|||],TranscriptAnnot[INTERGENIC(MODIFIER|||||||||)]	-
2R_12690053_SNP	G	T	T	0.1	4	36	-372.7	1.411e-05	3.51057e-06		SiteClass[|||],TranscriptAnnot[INTERGENIC(MODIFIER|||||||||)]	-
2R_14671054_SNP	T	A	A	0.2143	9	33	-262.6	1.593e-05	6.17504e-06	CG15080	SiteClass[FBgn0034391|CG15080|UTR_5_PRIME|0],TranscriptAnnot[UTR_5_PRIME(MODIFIER||||1541|CG15080|protein_coding|CODING|FBtr0086613|1)]	-
2R_15967220_SNP	A	T	T	0.1026	4	35	-412.9	7.04e-07	8.96189e-08		SiteClass[|||],TranscriptAnnot[INTERGENIC(MODIFIER|||||||||)]	-
2R_15967265_SNP	A	T	T	0.15	6	34	-329.3	4.219e-06	9.26565e-07		SiteClass[|||],TranscriptAnnot[INTERGENIC(MODIFIER|||||||||)]	-
2R_16311566_SNP	T	G	G	0.1053	4	34	-384	1.144e-05	2.67917e-06	CG12484	SiteClass[FBgn0086604|CG12484|UPSTREAM|274],TranscriptAnnot[INTERGENIC(MODIFIER|||||||||);UPSTREAM(MODIFIER||||1052|CG12484|protein_coding|CODING|FBtr0112776|);UPSTREAM(MODIFIER||||1194|CG12484|protein_coding|CODING|FBtr0273284|);UPSTREAM(MODIFIER||||1201|CG12484|protein_coding|CODING|FBtr0112775|);UPSTREAM(MODIFIER||||736|CG12484|protein_coding|CODING|FBtr0112774|)]	(TF_binding_site|mE1_TFBS_HSA|FBsf0000358704),(TF_binding_site|mE1_TFBS_Trl|FBsf0000338960)
2R_16633843_SNP	A	G	G	0.119	5	37	-364.2	1.165e-06	2.01121e-07	dpr	SiteClass[FBgn0040726|dpr|INTRON|0],TranscriptAnnot[INTRON(MODIFIER||||367|dpr|protein_coding|CODING|FBtr0086238|6)]	-
2R_17712476_SNP	T	G	G	0.1	4	36	-364.6	6.15e-06	1.68095e-05	CG13492	SiteClass[FBgn0034662|CG13492|NON_SYNONYMOUS_CODING|0],TranscriptAnnot[NON_SYNONYMOUS_CODING(MODERATE|MISSENSE|Ccc/Acc|P1649T|2979|CG13492|protein_coding|CODING|FBtr0302446|)]	(TF_binding_site|mE1_TFBS_cad|FBsf0000247216),(TF_binding_site|mE1_TFBS_chinmo|FBsf0000211735),(TF_binding_site|mE1_TFBS_sens|FBsf0000229298)
2R_18035988_SNP	T	G	G	0.119	5	37	-364	1.18e-06	5.58299e-07	a	SiteClass[FBgn0000008|a|INTRON|0],TranscriptAnnot[INTRON(MODIFIER||||1329|a|protein_coding|CODING|FBtr0071763|2);INTRON(MODIFIER||||1329|a|protein_coding|CODING|FBtr0071764|1);INTRON(MODIFIER||||1329|a|protein_coding|CODING|FBtr0100521|2)]	-
2R_18438209_SNP	C	A	A	0.119	5	37	-368.8	7.502e-07	3.76952e-07	px	SiteClass[FBgn0003175|px|INTRON|0;FBgn0034736|CG6018|SYNONYMOUS_CODING|0],TranscriptAnnot[INTRON(MODIFIER||||1916|px|protein_coding|CODING|FBtr0331942|3);INTRON(MODIFIER||||1995|px|protein_coding|CODING|FBtr0071838|3);SYNONYMOUS_CODING(LOW|SILENT|gcA/gcC|A144|566|CG6018|protein_coding|CODING|FBtr0071835|)]	(TF_binding_site|mE1_TFBS_cad|FBsf0000247275)
2R_18958354_SNP	T	C	T	0.1707	7	34	-285.5	2.746e-05	4.53034e-06	l(2)k09913	SiteClass[FBgn0021979|l(2)k09913|SYNONYMOUS_CODING|0],TranscriptAnnot[SYNONYMOUS_CODING(LOW|SILENT|gaT/gaC|D101|316|l_2_k09913|protein_coding|CODING|FBtr0071961|);SYNONYMOUS_CODING(LOW|SILENT|gaT/gaC|D174|389|l_2_k09913|protein_coding|CODING|FBtr0071958|);SYNONYMOUS_CODING(LOW|SILENT|gaT/gaC|D174|389|l_2_k09913|protein_coding|CODING|FBtr0071959|);SYNONYMOUS_CODING(LOW|SILENT|gaT/gaC|D174|389|l_2_…	(TF_binding_site|mE1_TFBS_HSA|FBsf0000359652),(TF_binding_site|mE1_TFBS_sens|FBsf0000229536)
2R_18958459_SNP	A	C	C	0.175	7	33	-286.3	3.467e-05	4.34943e-06	l(2)k09913	SiteClass[FBgn0021979|l(2)k09913|INTRON|0],TranscriptAnnot[INTRON(MODIFIER||||316|l_2_k09913|protein_coding|CODING|FBtr0071961|2);INTRON(MODIFIER||||389|l_2_k09913|protein_coding|CODING|FBtr0071958|4);INTRON(MODIFIER||||389|l_2_k09913|protein_coding|CODING|FBtr0071959|4);INTRON(MODIFIER||||389|l_2_k09913|protein_coding|CODING|FBtr0071960|3)]	(TF_binding_site|mE1_TFBS_HSA|FBsf0000359652),(TF_binding_site|mE1_TFBS_sens|FBsf0000229536)
2R_19135450_SNP	A	C	C	0.1538	6	33	-304.3	3.552e-05	4.68957e-06	RpL22-like	SiteClass[FBgn0034837|RpL22-like|UPSTREAM|40],TranscriptAnnot[INTERGENIC(MODIFIER|||||||||);UPSTREAM(MODIFIER||||123|RpL22-like|protein_coding|CODING|FBtr0309870|);UPSTREAM(MODIFIER||||312|RpL22-like|protein_coding|CODING|FBtr0072049|)]	-
2R_7111464_SNP	G	A	G	0.1892	7	30	-283.4	7.973e-06	3.70667e-05	CG7737	SiteClass[FBgn0033584|CG7737|INTRON|0],TranscriptAnnot[INTRON(MODIFIER||||509|CG7737|protein_coding|CODING|FBtr0088105|1);INTRON(MODIFIER||||543|CG7737|protein_coding|CODING|FBtr0339479|1)]	(TF_binding_site|BDTNP1_TFBS_twi|FBsf0000199034)
2R_7111471_SNP	T	A	T	0.1842	7	31	-330.1	1.85e-07	2.4185e-07	CG7737	SiteClass[FBgn0033584|CG7737|INTRON|0],TranscriptAnnot[INTRON(MODIFIER||||509|CG7737|protein_coding|CODING|FBtr0088105|1);INTRON(MODIFIER||||543|CG7737|protein_coding|CODING|FBtr0339479|1)]	(TF_binding_site|BDTNP1_TFBS_twi|FBsf0000199034)
2R_7111474_SNP	C	A	C	0.2105	8	30	-299.5	1.13e-06	1.16911e-06	CG7737	SiteClass[FBgn0033584|CG7737|INTRON|0],TranscriptAnnot[INTRON(MODIFIER||||509|CG7737|protein_coding|CODING|FBtr0088105|1);INTRON(MODIFIER||||543|CG7737|protein_coding|CODING|FBtr0339479|1)]	(TF_binding_site|BDTNP1_TFBS_twi|FBsf0000199034)
2R_8254364_SNP	A	G	G	0.1714	6	29	-286.7	1.2e-06	0.000111168	CR33013	SiteClass[FBgn0053013|CR33013|DOWNSTREAM|280;FBgn0053012|CG33012|UPSTREAM|494],TranscriptAnnot[DOWNSTREAM(MODIFIER|||||CR33013|pseudogene|NON_CODING|FBtr0334031|);INTERGENIC(MODIFIER|||||||||);UPSTREAM(MODIFIER||||912|CG33012|protein_coding|CODING|FBtr0332249|)]	-
2R_8733079_SNP	G	A	A	0.1282	5	34	-347.6	9.982e-06	2.3033e-06	CG17575	SiteClass[FBgn0250842|CG17575|UTR_3_PRIME|0;FBgn0028963|Or49b|DOWNSTREAM|870],TranscriptAnnot[DOWNSTREAM(MODIFIER||||375|Or49b|protein_coding|CODING|FBtr0087781|);UTR_3_PRIME(MODIFIER||||291|CG17575|protein_coding|CODING|FBtr0087819|3);UTR_3_PRIME(MODIFIER||||298|CG17575|protein_coding|CODING|FBtr0302939|3)]	(TF_binding_site|BDTNP1_TFBS_twi|FBsf0000199196),(TF_binding_site|mE1_TFBS_chinmo|FBsf0000211173),(TF_binding_site|mE1_TFBS_HSA|FBsf0000356125)
2R_9240116_SNP	G	C	C	0.1667	7	35	-307.4	2.944e-06	8.71666e-07	CG44206	SiteClass[FBgn0265104|CG44206|INTRON|0],TranscriptAnnot[INTRON(MODIFIER||||145|CG44206|protein_coding|CODING|FBtr0336937|1)]	(TF_binding_site|mE1_TFBS_chinmo|FBsf0000211208)
2R_9473336_SNP	G	A	A	0.1538	6	33	-319.7	1.151e-05	9.59089e-06	CG6191	SiteClass[FBgn0027581|CG6191|INTRON|0],TranscriptAnnot[INTRON(MODIFIER||||717|CG6191|protein_coding|CODING|FBtr0087678|2);INTRON(MODIFIER||||728|CG6191|protein_coding|CODING|FBtr0330617|2);INTRON(MODIFIER||||746|CG6191|protein_coding|CODING|FBtr0330618|2)]	(TF_binding_site|BDTNP1_TFBS_dl|FBsf0000301935),(TF_binding_site|mE1_TFBS_cnc|FBsf0000206364),(TF_binding_site|mE1_TFBS_ttk|FBsf0000335398),(TF_binding_site|mE1_TFBS_zfh1|FBsf0000334678)
2R_9980227_INS	TTGCGTTGAAAACTT	T	T	0.1471	5	29	-345.2	2.198e-05	5.84188e-06	Prosap	SiteClass[FBgn0040752|Prosap|INTRON|0;FBgn0259184|CG42288|DOWNSTREAM|909],TranscriptAnnot[DOWNSTREAM(MODIFIER||||157|CG42288|protein_coding|CODING|FBtr0307217|);DOWNSTREAM(MODIFIER||||160|CG42288|protein_coding|CODING|FBtr0299668|);INTRON(MODIFIER||||1660|Prosap|protein_coding|CODING|FBtr0339765|2);INTRON(MODIFIER||||1725|Prosap|protein_coding|CODING|FBtr0339763|2);INTRON(MODIFIER||||1806|Prosap|…	-
3L_10422526_SNP	T	C	C	0.1463	6	35	-335.7	1.352e-06	9.72483e-07	Ir67b	SiteClass[FBgn0036083|Ir67b|DOWNSTREAM|263],TranscriptAnnot[DOWNSTREAM(MODIFIER||||574|Ir67b|protein_coding|CODING|FBtr0076294|);INTERGENIC(MODIFIER|||||||||)]	-
3L_10422552_SNP	C	G	G	0.119	5	37	-374.3	4.414e-07	2.39768e-07	Ir67b	SiteClass[FBgn0036083|Ir67b|DOWNSTREAM|237],TranscriptAnnot[DOWNSTREAM(MODIFIER||||574|Ir67b|protein_coding|CODING|FBtr0076294|);INTERGENIC(MODIFIER|||||||||)]	-
3L_10618798_INS	AG	A	A	0.122	5	36	-333.8	1.926e-05	7.16352e-06	CG43127	SiteClass[FBgn0262592|CG43127|UPSTREAM|100;FBgn0085267|CG34238|UPSTREAM|800],TranscriptAnnot[INTERGENIC(MODIFIER|||||||||);UPSTREAM(MODIFIER||||105|CG43127|protein_coding|CODING|FBtr0305199|);UPSTREAM(MODIFIER||||190|CG43127|protein_coding|CODING|FBtr0305200|);UPSTREAM(MODIFIER||||206|CG34238|protein_coding|CODING|FBtr0112432|)]	-
3L_11002755_SNP	A	G	A	0.175	7	33	-292.8	2.111e-05	2.8579e-06	klu	SiteClass[FBgn0013469|klu|UPSTREAM|822],TranscriptAnnot[INTERGENIC(MODIFIER|||||||||);UPSTREAM(MODIFIER||||803|klu|protein_coding|CODING|FBtr0076247|);UPSTREAM(MODIFIER||||803|klu|protein_coding|CODING|FBtr0333361|);UPSTREAM(MODIFIER||||818|klu|protein_coding|CODING|FBtr0330080|)]	(silencer|mE1_HDAC_PRE|FBsf0000343539),(TF_binding_site|BDTNP1_TFBS_da|FBsf0000326619),(TF_binding_site|BDTNP1_TFBS_dl|FBsf0000306768),(TF_binding_site|BDTNP1_TFBS_Med|FBsf0000282732),(TF_binding_site|BDTNP1_TFBS_twi|FBsf0000203442),(TF_binding_site|mE1_TFBS_cad|FBsf0000244701),(TF_binding_site|mE1_TFBS_HSA|FBsf0000364073),(TF_binding_site|mE1_TFBS_Trl|FBsf0000339813)
3L_12010026_SNP	T	C	T	0.09524	4	38	-369.6	1.34e-05	6.20811e-06	rols	SiteClass[FBgn0041096|rols|INTRON|0],TranscriptAnnot[INTRON(MODIFIER||||1568|rols|protein_coding|CODING|FBtr0334109|4);INTRON(MODIFIER||||1569|rols|protein_coding|CODING|FBtr0076054|3);INTRON(MODIFIER||||1569|rols|protein_coding|CODING|FBtr0076056|4);INTRON(MODIFIER||||1669|rols|protein_coding|CODING|FBtr0310009|4);INTRON(MODIFIER||||1670|rols|protein_coding|CODING|FBtr0076055|4);INTRON(MODIFIER|…	-
3L_12010769_SNP	A	G	A	0.119	5	37	-383.4	1.73e-07	3.54087e-08	rols	SiteClass[FBgn0041096|rols|INTRON|0],TranscriptAnnot[INTRON(MODIFIER||||1568|rols|protein_coding|CODING|FBtr0334109|4);INTRON(MODIFIER||||1569|rols|protein_coding|CODING|FBtr0076054|3);INTRON(MODIFIER||||1569|rols|protein_coding|CODING|FBtr0076056|4);INTRON(MODIFIER||||1669|rols|protein_coding|CODING|FBtr0310009|4);INTRON(MODIFIER||||1670|rols|protein_coding|CODING|FBtr0076055|4);INTRON(MODIFIER|…	-
3L_12016234_SNP	C	G	G	0.09524	4	38	-369.6	1.34e-05	6.20811e-06	rols	SiteClass[FBgn0041096|rols|INTRON|0],TranscriptAnnot[INTRON(MODIFIER||||1568|rols|protein_coding|CODING|FBtr0334109|4);INTRON(MODIFIER||||1569|rols|protein_coding|CODING|FBtr0076054|3);INTRON(MODIFIER||||1569|rols|protein_coding|CODING|FBtr0076056|4);INTRON(MODIFIER||||1669|rols|protein_coding|CODING|FBtr0310009|4);INTRON(MODIFIER||||1670|rols|protein_coding|CODING|FBtr0076055|4);INTRON(MODIFIER|…	-
3L_12101732_SNP	A	C	C	0.2703	10	27	-250.5	6.786e-05	9.22923e-06		SiteClass[|||],TranscriptAnnot[INTERGENIC(MODIFIER|||||||||)]	-
3L_12101733_SNP	T	A	A	0.2703	10	27	-250.5	6.786e-05	9.22923e-06		SiteClass[|||],TranscriptAnnot[INTERGENIC(MODIFIER|||||||||)]	-
3L_12101735_SNP	A	T	T	0.2703	10	27	-250.5	6.786e-05	9.22923e-06		SiteClass[|||],TranscriptAnnot[INTERGENIC(MODIFIER|||||||||)]	-
3L_12101750_SNP	C	T	T	0.2432	9	28	-266.5	4.575e-05	5.12786e-06		SiteClass[|||],TranscriptAnnot[INTERGENIC(MODIFIER|||||||||)]	-
3L_12101766_SNP	A	G	G	0.2632	10	28	-249.4	5.713e-05	8.55848e-06		SiteClass[|||],TranscriptAnnot[INTERGENIC(MODIFIER|||||||||)]	-
3L_14367882_INS	CC	C	C	0.1053	4	34	-381.2	2.398e-06	3.60404e-06		SiteClass[|||],TranscriptAnnot[INTERGENIC(MODIFIER|||||||||)]	-
3L_15445065_SNP	T	A	A	0.125	5	35	-385.5	1.856e-07	2.73837e-07		SiteClass[|||],TranscriptAnnot[INTERGENIC(MODIFIER|||||||||)]	-
3L_15503625_SNP	G	A	G	0.1	4	36	-367.2	2.112e-05	4.44114e-06	gdl	SiteClass[FBgn0001099|gdl|INTRON|0;FBgn0028377|gdl-ORF39|INTRON|0;FBgn0000565|Eip71CD|UPSTREAM|527],TranscriptAnnot[INTRON(MODIFIER||||194|gdl|protein_coding|CODING|FBtr0091757|2);INTRON(MODIFIER||||194|gdl|protein_coding|CODING|FBtr0334082|2);INTRON(MODIFIER||||39|gdl-ORF39|protein_coding|CODING|FBtr0091756|2);UPSTREAM(MODIFIER||||242|Eip71CD|protein_coding|CODING|FBtr0075554|);UPSTREAM(MODIFIER…	(regulatory_region|REDfly_CRMs|FBsf0000435694),(regulatory_region|REDfly_CRMs|FBsf0000436521),(regulatory_region|REDfly_CRMs|FBsf0000436545),(TF_binding_site|BDTNP1_TFBS_dl|FBsf0000307717),(TF_binding_site|mE1_TFBS_Trl|FBsf0000340056)
3L_15503638_SNP	G	T	G	0.09756	4	37	-364.4	2.015e-05	5.5428e-06	gdl	SiteClass[FBgn0001099|gdl|INTRON|0;FBgn0028377|gdl-ORF39|INTRON|0;FBgn0000565|Eip71CD|UPSTREAM|514],TranscriptAnnot[INTRON(MODIFIER||||194|gdl|protein_coding|CODING|FBtr0091757|2);INTRON(MODIFIER||||194|gdl|protein_coding|CODING|FBtr0334082|2);INTRON(MODIFIER||||39|gdl-ORF39|protein_coding|CODING|FBtr0091756|2);UPSTREAM(MODIFIER||||242|Eip71CD|protein_coding|CODING|FBtr0075554|);UPSTREAM(MODIFIER…	(regulatory_region|REDfly_CRMs|FBsf0000435694),(regulatory_region|REDfly_CRMs|FBsf0000436521),(regulatory_region|REDfly_CRMs|FBsf0000436545),(TF_binding_site|BDTNP1_TFBS_dl|FBsf0000307717),(TF_binding_site|mE1_TFBS_Trl|FBsf0000340056)
3L_15503644_SNP	A	G	A	0.09756	4	37	-364.4	2.015e-05	5.5428e-06	gdl	SiteClass[FBgn0001099|gdl|INTRON|0;FBgn0028377|gdl-ORF39|INTRON|0;FBgn0000565|Eip71CD|UPSTREAM|508],TranscriptAnnot[INTRON(MODIFIER||||194|gdl|protein_coding|CODING|FBtr0091757|2);INTRON(MODIFIER||||194|gdl|protein_coding|CODING|FBtr0334082|2);INTRON(MODIFIER||||39|gdl-ORF39|protein_coding|CODING|FBtr0091756|2);UPSTREAM(MODIFIER||||242|Eip71CD|protein_coding|CODING|FBtr0075554|);UPSTREAM(MODIFIER…	(regulatory_region|REDfly_CRMs|FBsf0000435694),(regulatory_region|REDfly_CRMs|FBsf0000436521),(regulatory_region|REDfly_CRMs|FBsf0000436545),(TF_binding_site|BDTNP1_TFBS_dl|FBsf0000307717),(TF_binding_site|mE1_TFBS_Trl|FBsf0000340056)
3L_15503652_SNP	A	T	A	0.09756	4	37	-364.4	2.015e-05	5.5428e-06	gdl	SiteClass[FBgn0001099|gdl|INTRON|0;FBgn0028377|gdl-ORF39|INTRON|0;FBgn0000565|Eip71CD|UPSTREAM|500],TranscriptAnnot[INTRON(MODIFIER||||194|gdl|protein_coding|CODING|FBtr0091757|2);INTRON(MODIFIER||||194|gdl|protein_coding|CODING|FBtr0334082|2);INTRON(MODIFIER||||39|gdl-ORF39|protein_coding|CODING|FBtr0091756|2);UPSTREAM(MODIFIER||||242|Eip71CD|protein_coding|CODING|FBtr0075554|);UPSTREAM(MODIFIER…	(regulatory_region|REDfly_CRMs|FBsf0000435694),(regulatory_region|REDfly_CRMs|FBsf0000436521),(regulatory_region|REDfly_CRMs|FBsf0000436545),(TF_binding_site|BDTNP1_TFBS_dl|FBsf0000307717),(TF_binding_site|mE1_TFBS_Trl|FBsf0000340056)
3L_15503661_SNP	T	C	T	0.1026	4	35	-361.9	3.31e-05	7.79484e-06	gdl	SiteClass[FBgn0001099|gdl|INTRON|0;FBgn0028377|gdl-ORF39|INTRON|0;FBgn0000565|Eip71CD|UPSTREAM|491],TranscriptAnnot[INTRON(MODIFIER||||194|gdl|protein_coding|CODING|FBtr0091757|2);INTRON(MODIFIER||||194|gdl|protein_coding|CODING|FBtr0334082|2);INTRON(MODIFIER||||39|gdl-ORF39|protein_coding|CODING|FBtr0091756|2);UPSTREAM(MODIFIER||||242|Eip71CD|protein_coding|CODING|FBtr0075554|);UPSTREAM(MODIFIER…	(regulatory_region|REDfly_CRMs|FBsf0000435694),(regulatory_region|REDfly_CRMs|FBsf0000436521),(regulatory_region|REDfly_CRMs|FBsf0000436545),(TF_binding_site|BDTNP1_TFBS_dl|FBsf0000307717),(TF_binding_site|mE1_TFBS_Trl|FBsf0000340056)
3L_1616527_SNP	A	G	G	0.1	4	36	-389.9	2.218e-06	4.35858e-06	CG33791	SiteClass[FBgn0035240|CG33791|SYNONYMOUS_CODING|0;FBgn0035239|CG18170|UTR_3_PRIME|0;FBgn0035241|CG12105|UPSTREAM|726;FBgn0035243|CG13926|DOWNSTREAM|897],TranscriptAnnot[DOWNSTREAM(MODIFIER||||197|CG13926|protein_coding|CODING|FBtr0072823|);SYNONYMOUS_CODING(LOW|SILENT|gtG/gtA|V1003|1238|CG33791|protein_coding|CODING|FBtr0091792|);SYNONYMOUS_CODING(LOW|SILENT|gtG/gtA|V1003|1238|CG33791|protein_cod…	-
3L_16539470_SNP	T	C	C	0.225	9	31	-259.5	3.244e-05	3.92026e-06	CG13033	SiteClass[FBgn0036638|CG13033|UPSTREAM|742],TranscriptAnnot[INTERGENIC(MODIFIER|||||||||);UPSTREAM(MODIFIER||||211|CG13033|protein_coding|CODING|FBtr0075400|)]	(TF_binding_site|mE1_TFBS_cnc|FBsf0000206544),(TF_binding_site|mE1_TFBS_HSA|FBsf0000365905)
3L_16685310_SNP	T	C	C	0.225	9	31	-265.2	3.604e-07	8.82456e-06	CG43954	SiteClass[FBgn0264605|CG43954|INTRON|0;FBgn0063485|Lasp|INTRON|0],TranscriptAnnot[INTRON(MODIFIER||||118|CG43954|protein_coding|CODING|FBtr0333628|2);INTRON(MODIFIER||||282|Lasp|protein_coding|CODING|FBtr0306152|2);INTRON(MODIFIER||||504|Lasp|protein_coding|CODING|FBtr0075350|2);INTRON(MODIFIER||||636|Lasp|protein_coding|CODING|FBtr0306151|2);INTRON(MODIFIER||||657|Lasp|protein_coding|CODING|FBtr…	(TF_binding_site|mE1_TFBS_cad|FBsf0000245187)
3L_17476332_SNP	G	A	A	0.1707	7	34	-280.4	4.35e-05	5.69272e-06	CG6333	SiteClass[FBgn0036731|CG6333|INTRON|0],TranscriptAnnot[INTRON(MODIFIER||||206|CG6333|protein_coding|CODING|FBtr0302208|1)]	-
3L_17484583_SNP	T	C	C	0.09756	4	37	-372.5	1.448e-05	6.65152e-06	Oatp74D	SiteClass[FBgn0036732|Oatp74D|INTRON|0],TranscriptAnnot[INTRON(MODIFIER||||819|Oatp74D|protein_coding|CODING|FBtr0075173|2);INTRON(MODIFIER||||819|Oatp74D|protein_coding|CODING|FBtr0302041|2)]	(TF_binding_site|mE1_TFBS_HSA|FBsf0000366234),(TF_binding_site|mE1_TFBS_Trl|FBsf0000340168)
3L_1817053_SNP	T	C	C	0.1026	4	35	-393	3.133e-06	2.17102e-06	GV1	SiteClass[FBgn0027790|GV1|INTRON|0],TranscriptAnnot[INTRON(MODIFIER||||180|GV1|protein_coding|CODING|FBtr0072785|2);INTRON(MODIFIER||||293|GV1|protein_coding|CODING|FBtr0072784|2)]	(TF_binding_site|mE1_TFBS_HSA|FBsf0000361273)
3L_1824678_SNP	G	T	G	0.2143	9	33	-267.5	9.961e-06	1.20359e-05	Cpr62Ba	SiteClass[FBgn0035279|Cpr62Ba|SYNONYMOUS_CODING|0],TranscriptAnnot[SYNONYMOUS_CODING(LOW|SILENT|atC/atA|I51|136|Cpr62Ba|protein_coding|CODING|FBtr0299560|);SYNONYMOUS_CODING(LOW|SILENT|atC/atA|I51|136|Cpr62Ba|protein_coding|CODING|FBtr0299561|)]	-
3L_1885869_SNP	G	A	A	0.119	5	37	-357.6	2.098e-06	3.3274e-07	Tmhs	SiteClass[FBgn0262624|Tmhs|INTRON|0;FBgn0000109|Aprt|UPSTREAM|984],TranscriptAnnot[INTRON(MODIFIER||||265|Tmhs|protein_coding|CODING|FBtr0072836|1);UPSTREAM(MODIFIER||||182|Aprt|protein_coding|CODING|FBtr0089420|)]	(TF_binding_site|BDTNP1_TFBS_da|FBsf0000325800),(TF_binding_site|BDTNP1_TFBS_dl|FBsf0000305119),(TF_binding_site|BDTNP1_TFBS_Med|FBsf0000281923),(TF_binding_site|BDTNP1_TFBS_twi|FBsf0000202733),(TF_binding_site|mE1_TFBS_D|FBsf0000239052),(TF_binding_site|mE1_TFBS_disco|FBsf0000260078),(TF_binding_site|mE1_TFBS_HSA|FBsf0000361291),(TF_binding_site|mE1_TFBS_Trl|FBsf0000339380)
3L_2022179_SNP	A	G	G	0.1	4	36	-387.2	2.673e-06	3.53906e-06	CG42356	SiteClass[FBgn0259702|CG42356|SYNONYMOUS_CODING|0;FBgn0259703|CG42357|UPSTREAM|221],TranscriptAnnot[SYNONYMOUS_CODING(LOW|SILENT|aaC/aaT|N387|422|CG42356|protein_coding|CODING|FBtr0299955|);UPSTREAM(MODIFIER||||449|CG42357|protein_coding|CODING|FBtr0299956|)]	-
3L_20492803_SNP	G	A	A	0.1282	5	34	-331.9	9.488e-06	1.73995e-05	CG32425	SiteClass[FBgn0052425|CG32425|INTRON|0;FBgn0037003|CG18281|UPSTREAM|133],TranscriptAnnot[INTRON(MODIFIER||||480|CG32425|protein_coding|CODING|FBtr0078202|1);INTRON(MODIFIER||||530|CG32425|protein_coding|CODING|FBtr0113436|1);INTRON(MODIFIER||||759|CG32425|protein_coding|CODING|FBtr0078203|1);UPSTREAM(MODIFIER||||542|CG18281|protein_coding|CODING|FBtr0078206|)]	-
3L_2100285_SNP	A	G	G	0.2	8	32	-293.5	3.456e-06	2.72087e-06	sls	SiteClass[FBgn0086906|sls|SYNONYMOUS_CODING|0],TranscriptAnnot[SYNONYMOUS_CODING(LOW|SILENT|aaC/aaT|N2117|10625|sls|protein_coding|CODING|FBtr0332683|);SYNONYMOUS_CODING(LOW|SILENT|aaC/aaT|N2117|15155|sls|protein_coding|CODING|FBtr0332684|);SYNONYMOUS_CODING(LOW|SILENT|aaC/aaT|N2117|15478|sls|protein_coding|CODING|FBtr0332681|);SYNONYMOUS_CODING(LOW|SILENT|aaC/aaT|N2117|15481|sls|protein_coding|C…	(TF_binding_site|mE1_TFBS_cad|FBsf0000244022),(TF_binding_site|mE1_TFBS_chinmo|FBsf0000209613),(TF_binding_site|mE1_TFBS_HSA|FBsf0000361369)
3L_3098497_SNP	C	G	G	0.15	6	34	-317	6.451e-06	5.34226e-06	Cht7	SiteClass[FBgn0035398|Cht7|INTRON|0;FBgn0052286|tRNA:CR32286|DOWNSTREAM|907],TranscriptAnnot[DOWNSTREAM(MODIFIER|||||tRNA:CR32286|tRNA|NON_CODING|FBtr0073022|);INTRON(MODIFIER||||1013|Cht7|protein_coding|CODING|FBtr0073124|1)]	-
3L_3295405_SNP	C	G	G	0.119	5	37	-348.7	4.529e-06	3.05628e-06	CG12009	SiteClass[FBgn0035430|CG12009|INTRON|0],TranscriptAnnot[INTRON(MODIFIER||||864|CG12009|protein_coding|CODING|FBtr0308314|1);INTRON(MODIFIER||||905|CG12009|protein_coding|CODING|FBtr0073053|1)]	-
3L_3330124_SNP	T	A	T	0.125	5	35	-355.5	4.766e-06	3.63397e-06	CG14961	SiteClass[FBgn0035439|CG14961|UTR_5_PRIME|0],TranscriptAnnot[UTR_5_PRIME(MODIFIER||||914|CG14961|protein_coding|CODING|FBtr0073069|1)]	(TF_binding_site|mE1_TFBS_cad|FBsf0000244138),(TF_binding_site|mE1_TFBS_chinmo|FBsf0000209700)
3L_3534578_INS	TT	T	T	0.1429	6	36	-320.3	5.57e-06	2.03425e-06	Eip63E	SiteClass[FBgn0005640|Eip63E|INTRON|0],TranscriptAnnot[INTRON(MODIFIER||||509|Eip63E|protein_coding|CODING|FBtr0110920|1);INTRON(MODIFIER||||509|Eip63E|protein_coding|CODING|FBtr0302598|2);INTRON(MODIFIER||||522|Eip63E|protein_coding|CODING|FBtr0073131|1);INTRON(MODIFIER||||522|Eip63E|protein_coding|CODING|FBtr0073132|2);INTRON(MODIFIER||||538|Eip63E|protein_coding|CODING|FBtr0330068|1)]	-
3L_3534580_MNP	GACA	CTGT	CTGT	0.1429	6	36	-320.3	5.57e-06	2.03425e-06	Eip63E	SiteClass[FBgn0005640|Eip63E|INTRON|0],TranscriptAnnot[INTRON(MODIFIER||||509|Eip63E|protein_coding|CODING|FBtr0110920|1);INTRON(MODIFIER||||509|Eip63E|protein_coding|CODING|FBtr0302598|2);INTRON(MODIFIER||||522|Eip63E|protein_coding|CODING|FBtr0073131|1);INTRON(MODIFIER||||522|Eip63E|protein_coding|CODING|FBtr0073132|2);INTRON(MODIFIER||||538|Eip63E|protein_coding|CODING|FBtr0330068|1)]	-
3L_3534586_SNP	A	C	C	0.1463	6	35	-322.9	6.065e-06	1.70393e-06	Eip63E	SiteClass[FBgn0005640|Eip63E|INTRON|0],TranscriptAnnot[INTRON(MODIFIER||||509|Eip63E|protein_coding|CODING|FBtr0110920|1);INTRON(MODIFIER||||509|Eip63E|protein_coding|CODING|FBtr0302598|2);INTRON(MODIFIER||||522|Eip63E|protein_coding|CODING|FBtr0073131|1);INTRON(MODIFIER||||522|Eip63E|protein_coding|CODING|FBtr0073132|2);INTRON(MODIFIER||||538|Eip63E|protein_coding|CODING|FBtr0330068|1)]	-
3L_3797660_SNP	T	C	C	0.122	5	36	-367	1.101e-06	5.06319e-07	CG32264	SiteClass[FBgn0052264|CG32264|INTRON|0],TranscriptAnnot[INTRON(MODIFIER||||822|CG32264|protein_coding|CODING|FBtr0308639|2);INTRON(MODIFIER||||927|CG32264|protein_coding|CODING|FBtr0332987|1);INTRON(MODIFIER||||937|CG32264|protein_coding|CODING|FBtr0308637|1)]	-
3L_4345738_SNP	T	C	C	0.09756	4	37	-372.7	1.339e-05	7.53238e-06	Cip4	SiteClass[FBgn0035533|Cip4|INTRON|0],TranscriptAnnot[INTRON(MODIFIER||||602|Cip4|protein_coding|CODING|FBtr0333570|2);INTRON(MODIFIER||||611|Cip4|protein_coding|CODING|FBtr0333571|2);INTRON(MODIFIER||||612|Cip4|protein_coding|CODING|FBtr0306094|2);INTRON(MODIFIER||||612|Cip4|protein_coding|CODING|FBtr0306534|2);INTRON(MODIFIER||||623|Cip4|protein_coding|CODING|FBtr0308202|2);INTRON(MODIFIER||||62…	-
3L_4670988_INS	GATAGCCCG	G	G	0.2895	11	27	-243	5.929e-05	9.7829e-06	axo	SiteClass[FBgn0262870|axo|INTRON|0],TranscriptAnnot[INTRON(MODIFIER||||2047|axo|protein_coding|CODING|FBtr0333594|5);INTRON(MODIFIER||||2070|axo|protein_coding|CODING|FBtr0306207|5);INTRON(MODIFIER||||2070|axo|protein_coding|CODING|FBtr0333593|5);INTRON(MODIFIER||||2147|axo|protein_coding|CODING|FBtr0333591|5);INTRON(MODIFIER||||2148|axo|protein_coding|CODING|FBtr0302646|5);INTRON(MODIFIER||||217…	-
3L_5346150_SNP	G	T	T	0.119	5	37	-340.9	8.464e-06	1.37734e-06	lama	SiteClass[FBgn0016031|lama|INTRON|0],TranscriptAnnot[INTRON(MODIFIER||||658|lama|protein_coding|CODING|FBtr0077159|1);INTRON(MODIFIER||||658|lama|protein_coding|CODING|FBtr0077160|1);INTRON(MODIFIER||||658|lama|protein_coding|CODING|FBtr0333595|2)]	(TF_binding_site|BDTNP1_TFBS_dl|FBsf0000305714),(TF_binding_site|mE1_TFBS_cad|FBsf0000244268)
3L_6096266_SNP	A	T	T	0.122	5	36	-419.3	1.628e-09	3.84636e-10	Ets65A	SiteClass[FBgn0005658|Ets65A|INTRON|0],TranscriptAnnot[INTRON(MODIFIER||||490|Ets65A|protein_coding|CODING|FBtr0077054|3)]	-
3L_6492651_SNP	T	G	G	0.1944	7	29	-325.1	2.429e-07	3.4051e-07	sfl	SiteClass[FBgn0020251|sfl|INTRON|0],TranscriptAnnot[INTRON(MODIFIER||||1048|sfl|protein_coding|CODING|FBtr0076968|1);INTRON(MODIFIER||||1048|sfl|protein_coding|CODING|FBtr0301562|1)]	(TF_binding_site|BDTNP1_TFBS_dl|FBsf0000305930)
3L_6492699_SNP	C	T	T	0.1765	6	28	-372.8	1.888e-08	2.80171e-08	sfl	SiteClass[FBgn0020251|sfl|INTRON|0],TranscriptAnnot[INTRON(MODIFIER||||1048|sfl|protein_coding|CODING|FBtr0076968|1);INTRON(MODIFIER||||1048|sfl|protein_coding|CODING|FBtr0301562|1)]	(TF_binding_site|BDTNP1_TFBS_dl|FBsf0000305930)
3L_6492702_SNP	T	A	A	0.1765	6	28	-366.8	1.575e-08	4.92409e-08	sfl	SiteClass[FBgn0020251|sfl|INTRON|0],TranscriptAnnot[INTRON(MODIFIER||||1048|sfl|protein_coding|CODING|FBtr0076968|1);INTRON(MODIFIER||||1048|sfl|protein_coding|CODING|FBtr0301562|1)]	(TF_binding_site|BDTNP1_TFBS_dl|FBsf0000305930)
3L_6492705_SNP	A	G	G	0.1765	6	28	-366.8	1.575e-08	4.92409e-08	sfl	SiteClass[FBgn0020251|sfl|INTRON|0],TranscriptAnnot[INTRON(MODIFIER||||1048|sfl|protein_coding|CODING|FBtr0076968|1);INTRON(MODIFIER||||1048|sfl|protein_coding|CODING|FBtr0301562|1)]	(TF_binding_site|BDTNP1_TFBS_dl|FBsf0000305930)
3L_6492744_SNP	T	A	A	0.1471	5	29	-365.4	1.748e-06	8.19496e-07	sfl	SiteClass[FBgn0020251|sfl|INTRON|0],TranscriptAnnot[INTRON(MODIFIER||||1048|sfl|protein_coding|CODING|FBtr0076968|1);INTRON(MODIFIER||||1048|sfl|protein_coding|CODING|FBtr0301562|1)]	(TF_binding_site|BDTNP1_TFBS_dl|FBsf0000305930)
3L_6496300_SNP	A	G	G	0.15	6	34	-362.9	1.226e-07	4.51299e-08	sfl	SiteClass[FBgn0020251|sfl|INTRON|0],TranscriptAnnot[INTRON(MODIFIER||||1048|sfl|protein_coding|CODING|FBtr0076968|1);INTRON(MODIFIER||||1048|sfl|protein_coding|CODING|FBtr0301562|1)]	-
3L_6496570_SNP	C	T	T	0.175	7	33	-316.3	1.524e-06	7.96948e-07	sfl	SiteClass[FBgn0020251|sfl|INTRON|0],TranscriptAnnot[INTRON(MODIFIER||||1048|sfl|protein_coding|CODING|FBtr0076968|1);INTRON(MODIFIER||||1048|sfl|protein_coding|CODING|FBtr0301562|1)]	(TF_binding_site|BDTNP1_TFBS_dl|FBsf0000305933)
3L_6496582_SNP	C	T	T	0.1795	7	32	-311.8	2.139e-06	1.43172e-06	sfl	SiteClass[FBgn0020251|sfl|INTRON|0],TranscriptAnnot[INTRON(MODIFIER||||1048|sfl|protein_coding|CODING|FBtr0076968|1);INTRON(MODIFIER||||1048|sfl|protein_coding|CODING|FBtr0301562|1)]	(TF_binding_site|BDTNP1_TFBS_dl|FBsf0000305933)
3L_6496589_SNP	G	A	A	0.1795	7	32	-311.8	2.139e-06	1.43172e-06	sfl	SiteClass[FBgn0020251|sfl|INTRON|0],TranscriptAnnot[INTRON(MODIFIER||||1048|sfl|protein_coding|CODING|FBtr0076968|1);INTRON(MODIFIER||||1048|sfl|protein_coding|CODING|FBtr0301562|1)]	(TF_binding_site|BDTNP1_TFBS_dl|FBsf0000305933)
3L_6497221_SNP	T	G	G	0.1	4	36	-388.2	2.888e-06	3.41718e-06	sfl	SiteClass[FBgn0020251|sfl|INTRON|0],TranscriptAnnot[INTRON(MODIFIER||||1048|sfl|protein_coding|CODING|FBtr0076968|1);INTRON(MODIFIER||||1048|sfl|protein_coding|CODING|FBtr0301562|1)]	(TF_binding_site|BDTNP1_TFBS_dl|FBsf0000305933)
3L_6793803_SNP	C	A	C	0.1707	7	34	-296.6	7.372e-06	5.36626e-06		SiteClass[|||],TranscriptAnnot[INTERGENIC(MODIFIER|||||||||)]	-
3L_8638841_SNP	C	T	T	0.125	5	35	-344.1	1.666e-06	4.81801e-06	CG13305	SiteClass[FBgn0035921|CG13305|INTRON|0],TranscriptAnnot[INTRON(MODIFIER||||203|CG13305|protein_coding|CODING|FBtr0273349|2);INTRON(MODIFIER||||323|CG13305|protein_coding|CODING|FBtr0273348|1)]	(TF_binding_site|mE1_TFBS_cad|FBsf0000244521),(TF_binding_site|mE1_TFBS_chinmo|FBsf0000209985)
3L_8648476_SNP	A	G	G	0.09524	4	38	-357.6	2.988e-05	5.63521e-06		SiteClass[|||],TranscriptAnnot[INTERGENIC(MODIFIER|||||||||)]	(TF_binding_site|mE1_TFBS_cad|FBsf0000244523)
3R_10162413_SNP	G	A	G	0.1538	6	33	-311.2	3.874e-06	6.03011e-06	NK7.1	SiteClass[FBgn0024321|NK7.1|INTRON|0],TranscriptAnnot[INTRON(MODIFIER||||721|NK7.1|protein_coding|CODING|FBtr0082941|3);INTRON(MODIFIER||||721|NK7.1|protein_coding|CODING|FBtr0082942|4);INTRON(MODIFIER||||721|NK7.1|protein_coding|CODING|FBtr0306742|5)]	(TF_binding_site|mE1_TFBS_HSA|FBsf0000371503),(TF_binding_site|mE1_TFBS_kn|FBsf0000336623)
3R_10328110_SNP	A	G	G	0.1538	6	33	-309.1	3.225e-05	3.32661e-06	CR44177	SiteClass[FBgn0265066|CR44177|INTRON|0],TranscriptAnnot[INTRON(MODIFIER|||||CR44177|ncRNA|NON_CODING|FBtr0336795|1)]	-
3R_10421788_SNP	A	T	T	0.2286	8	27	-282.8	2.033e-05	5.7482e-06	stumps	SiteClass[FBgn0020299|stumps|INTRON|0],TranscriptAnnot[INTRON(MODIFIER||||1211|stumps|protein_coding|CODING|FBtr0112893|5);INTRON(MODIFIER||||1220|stumps|protein_coding|CODING|FBtr0334956|4);UPSTREAM(MODIFIER||||1012|stumps|protein_coding|CODING|FBtr0082959|)]	(TF_binding_site|BDTNP1_TFBS_dl|FBsf0000311706)
3R_10453926_SNP	C	T	T	0.1	4	36	-357.2	3.367e-05	7.06845e-06	CG7886	SiteClass[FBgn0038248|CG7886|SYNONYMOUS_CODING|0],TranscriptAnnot[SYNONYMOUS_CODING(LOW|SILENT|caA/caG|Q447|818|CG7886|protein_coding|CODING|FBtr0082976|)]	(TF_binding_site|mE1_TFBS_cad|FBsf0000248368),(TF_binding_site|mE1_TFBS_sens|FBsf0000231725)
3R_10918985_SNP	A	C	C	0.2927	12	29	-242.6	1.494e-05	9.17943e-06	CG6966	SiteClass[FBgn0038286|CG6966|INTRON|0],TranscriptAnnot[INTRON(MODIFIER||||664|CG6966|protein_coding|CODING|FBtr0113236|1)]	(TF_binding_site|BDTNP1_TFBS_dl|FBsf0000311798),(TF_binding_site|BDTNP1_TFBS_twi|FBsf0000265050),(TF_binding_site|mE1_TFBS_Trl|FBsf0000341100)
3R_22107998_SNP	C	T	T	0.1667	7	35	-298.4	6.986e-06	2.12666e-06		SiteClass[|||],TranscriptAnnot[INTERGENIC(MODIFIER|||||||||)]	-
3R_22108006_SNP	T	C	C	0.1667	7	35	-298.4	6.986e-06	2.12666e-06		SiteClass[|||],TranscriptAnnot[INTERGENIC(MODIFIER|||||||||)]	-
3R_22108008_SNP	T	C	C	0.1667	7	35	-298.4	6.986e-06	2.12666e-06		SiteClass[|||],TranscriptAnnot[INTERGENIC(MODIFIER|||||||||)]	-
3R_22108070_SNP	C	A	A	0.1667	7	35	-298.4	6.986e-06	2.12666e-06		SiteClass[|||],TranscriptAnnot[INTERGENIC(MODIFIER|||||||||)]	-
3R_25532537_SNP	A	G	G	0.1053	4	34	-447.7	6.339e-09	1.104e-08		SiteClass[|||],TranscriptAnnot[INTERGENIC(MODIFIER|||||||||)]	(TF_binding_site|BDTNP1_TFBS_dl|FBsf0000314644)
3R_2965537_SNP	T	C	C	0.09524	4	38	-369.6	1.34e-05	6.20811e-06	Fer1	SiteClass[FBgn0037475|Fer1|INTRON|0],TranscriptAnnot[INTRON(MODIFIER||||251|Fer1|protein_coding|CODING|FBtr0081567|4);INTRON(MODIFIER||||256|Fer1|protein_coding|CODING|FBtr0334670|4)]	(TF_binding_site|BDTNP1_TFBS_da|FBsf0000328468),(TF_binding_site|BDTNP1_TFBS_dl|FBsf0000310188),(TF_binding_site|BDTNP1_TFBS_prd|FBsf0000276332),(TF_binding_site|BDTNP1_TFBS_twi|FBsf0000264352),(TF_binding_site|mE1_TFBS_HSA|FBsf0000369225)
3R_5771597_SNP	T	A	A	0.122	5	36	-374.5	6.228e-07	2.43252e-07	Glut4EF	SiteClass[FBgn0263097|Glut4EF|DOWNSTREAM|702],TranscriptAnnot[DOWNSTREAM(MODIFIER||||137|Glut4EF|protein_coding|CODING|FBtr0114583|);DOWNSTREAM(MODIFIER||||300|Glut4EF|protein_coding|CODING|FBtr0114581|);INTRON(MODIFIER||||361|Glut4EF|protein_coding|CODING|FBtr0114582|4);INTRON(MODIFIER||||521|Glut4EF|protein_coding|CODING|FBtr0112577|4);INTRON(MODIFIER||||521|Glut4EF|protein_coding|CODING|FBtr03…	(TF_binding_site|mE1_TFBS_cad|FBsf0000248028),(TF_binding_site|mE1_TFBS_HSA|FBsf0000370110)
3R_5818976_SNP	C	T	T	0.275	11	29	-245.2	2.2e-05	4.86357e-06	Glut4EF	SiteClass[FBgn0263097|Glut4EF|UTR_3_PRIME|0],TranscriptAnnot[UTR_3_PRIME(MODIFIER||||521|Glut4EF|protein_coding|CODING|FBtr0305157|7);UTR_3_PRIME(MODIFIER||||741|Glut4EF|protein_coding|CODING|FBtr0333686|7)]	-
3R_5963598_SNP	G	A	A	0.09756	4	37	-359.6	3.373e-05	5.35653e-06	tws	SiteClass[FBgn0004889|tws|INTRON|0],TranscriptAnnot[INTRON(MODIFIER||||499|tws|protein_coding|CODING|FBtr0082186|1)]	(TF_binding_site|mE1_TFBS_bab1|FBsf0000214678),(TF_binding_site|mE1_TFBS_HSA|FBsf0000370182)
3R_8595693_SNP	A	T	T	0.2564	10	29	-291	3.822e-07	3.81529e-07	beat-Vc	SiteClass[FBgn0038084|beat-Vc|INTRON|0],TranscriptAnnot[INTRON(MODIFIER||||280|beat-Vc|protein_coding|CODING|FBtr0082658|2)]	-
3R_9720388_SNP	A	G	A	0.2051	8	31	-273.1	3.542e-05	6.96861e-06		SiteClass[|||],TranscriptAnnot[INTERGENIC(MODIFIER|||||||||)]	(regulatory_region|REDfly_CRMs|FBsf0000435742),(TF_binding_site|BDTNP1_TFBS_bcd|FBsf0000334231),(TF_binding_site|BDTNP1_TFBS_da|FBsf0000329127),(TF_binding_site|BDTNP1_TFBS_dl|FBsf0000311540),(TF_binding_site|BDTNP1_TFBS_Med|FBsf0000285240),(TF_binding_site|BDTNP1_TFBS_tll|FBsf0000267195),(TF_binding_site|BDTNP1_TFBS_twi|FBsf0000264920),(TF_binding_site|mE1_TFBS_HSA|FBsf0000371354)
3R_9872151_SNP	A	G	G	0.1	4	36	-381.3	6.497e-06	5.55434e-06		SiteClass[|||],TranscriptAnnot[INTERGENIC(MODIFIER|||||||||)]	-
3R_9872153_INS	AGGAA	A	A	0.09756	4	37	-374.5	1.25e-05	8.54095e-06		SiteClass[|||],TranscriptAnnot[INTERGENIC(MODIFIER|||||||||)]	-
3R_9976844_SNP	A	G	G	0.125	5	35	-358.1	3.93e-06	1.05551e-06	CG14355	SiteClass[FBgn0038208|CG14355|SYNONYMOUS_CODING|0],TranscriptAnnot[SYNONYMOUS_CODING(LOW|SILENT|ccC/ccT|P199|1024|CG14355|protein_coding|CODING|FBtr0082907|)]	-
X_10850916_SNP	A	G	G	0.1707	7	34	-302.8	4.771e-06	1.78746e-06	Myo10A	SiteClass[FBgn0263705|Myo10A|INTRON|0],TranscriptAnnot[INTRON(MODIFIER||||1069|Myo10A|protein_coding|CODING|FBtr0310332|1);INTRON(MODIFIER||||3054|Myo10A|protein_coding|CODING|FBtr0310333|3);INTRON(MODIFIER||||3145|Myo10A|protein_coding|CODING|FBtr0310334|4)]	-
X_16186803_SNP	A	G	A	0.1463	6	35	-320.7	2.307e-06	2.90394e-06	caz	SiteClass[FBgn0011571|caz|INTRON|0],TranscriptAnnot[INTRON(MODIFIER||||124|caz|protein_coding|CODING|FBtr0334992|5);INTRON(MODIFIER||||355|caz|protein_coding|CODING|FBtr0334991|5);INTRON(MODIFIER||||384|caz|protein_coding|CODING|FBtr0334990|6);INTRON(MODIFIER||||399|caz|protein_coding|CODING|FBtr0074217|6)]	-
X_17218671_SNP	C	T	T	0.1429	6	36	-328.9	2.547e-06	4.1349e-06	B-H2	SiteClass[FBgn0004854|B-H2|DOWNSTREAM|463],TranscriptAnnot[DOWNSTREAM(MODIFIER||||303|B-H2|protein_coding|CODING|FBtr0334458|);DOWNSTREAM(MODIFIER||||645|B-H2|protein_coding|CODING|FBtr0074429|);INTERGENIC(MODIFIER|||||||||)]	(TF_binding_site|BDTNP1_TFBS_dl|FBsf0000319778),(TF_binding_site|BDTNP1_TFBS_prd|FBsf0000276121),(TF_binding_site|BDTNP1_TFBS_slp1|FBsf0000273566),(TF_binding_site|mE1_TFBS_HSA|FBsf0000348828),(TF_binding_site|mE1_TFBS_Kr|FBsf0000253982)
X_18712705_SNP	A	C	C	0.15	6	34	-313.8	1.261e-05	7.50458e-06	CG42450	SiteClass[FBgn0259927|CG42450|INTRON|0],TranscriptAnnot[INTRON(MODIFIER||||1244|CG42450|protein_coding|CODING|FBtr0300218|1);INTRON(MODIFIER||||1280|CG42450|protein_coding|CODING|FBtr0310343|1)]	-
X_19863999_SNP	C	T	T	0.1026	4	35	-371	2.201e-05	9.75848e-06		SiteClass[|||],TranscriptAnnot[INTERGENIC(MODIFIER|||||||||)]	-
X_19864000_SNP	T	C	C	0.1026	4	35	-371	2.201e-05	9.75848e-06		SiteClass[|||],TranscriptAnnot[INTERGENIC(MODIFIER|||||||||)]	-
X_19919225_SNP	A	C	C	0.09524	4	38	-369.8	1.324e-05	3.32037e-06	D2R	SiteClass[FBgn0053517|D2R|INTRON|0;FBgn0052826|tRNA:CR32826|DOWNSTREAM|22],TranscriptAnnot[DOWNSTREAM(MODIFIER|||||tRNA:CR32826|tRNA|NON_CODING|FBtr0070001|);INTRON(MODIFIER||||461|D2R|protein_coding|CODING|FBtr0070033|2);INTRON(MODIFIER||||506|D2R|protein_coding|CODING|FBtr0091462|2);INTRON(MODIFIER||||572|D2R|protein_coding|CODING|FBtr0100196|2);INTRON(MODIFIER||||606|D2R|protein_coding|CODING|…	-
X_19919254_SNP	T	A	A	0.09524	4	38	-369.8	1.324e-05	3.32037e-06	D2R	SiteClass[FBgn0053517|D2R|INTRON|0;FBgn0052826|tRNA:CR32826|DOWNSTREAM|51],TranscriptAnnot[DOWNSTREAM(MODIFIER|||||tRNA:CR32826|tRNA|NON_CODING|FBtr0070001|);INTRON(MODIFIER||||461|D2R|protein_coding|CODING|FBtr0070033|2);INTRON(MODIFIER||||506|D2R|protein_coding|CODING|FBtr0091462|2);INTRON(MODIFIER||||572|D2R|protein_coding|CODING|FBtr0100196|2);INTRON(MODIFIER||||606|D2R|protein_coding|CODING|…	-
X_22039412_SNP	A	T	T	0.1463	6	35	-335.1	1.529e-06	3.62607e-07		SiteClass[|||],TranscriptAnnot[INTERGENIC(MODIFIER|||||||||)]	-
X_2392192_SNP	G	A	A	0.1429	6	36	-307.9	1.601e-05	4.19464e-06	trol	SiteClass[FBgn0261451|trol|INTRON|0],TranscriptAnnot[INTRON(MODIFIER||||3618|trol|protein_coding|CODING|FBtr0305159|15);INTRON(MODIFIER||||3745|trol|protein_coding|CODING|FBtr0305168|8);INTRON(MODIFIER||||3755|trol|protein_coding|CODING|FBtr0308588|9);INTRON(MODIFIER||||3823|trol|protein_coding|CODING|FBtr0305173|8);INTRON(MODIFIER||||3904|trol|protein_coding|CODING|FBtr0305172|9);INTRON(MODIFIER…	-
X_2392200_SNP	T	C	C	0.122	5	36	-372.5	7.381e-07	1.41831e-07	trol	SiteClass[FBgn0261451|trol|INTRON|0],TranscriptAnnot[INTRON(MODIFIER||||3618|trol|protein_coding|CODING|FBtr0305159|15);INTRON(MODIFIER||||3745|trol|protein_coding|CODING|FBtr0305168|8);INTRON(MODIFIER||||3755|trol|protein_coding|CODING|FBtr0308588|9);INTRON(MODIFIER||||3823|trol|protein_coding|CODING|FBtr0305173|8);INTRON(MODIFIER||||3904|trol|protein_coding|CODING|FBtr0305172|9);INTRON(MODIFIER…	-
X_2993808_SNP	G	T	G	0.119	5	37	-355.8	2.466e-06	7.90575e-07	kirre	SiteClass[FBgn0028369|kirre|INTRON|0],TranscriptAnnot[INTRON(MODIFIER||||956|kirre|protein_coding|CODING|FBtr0309500|6);INTRON(MODIFIER||||956|kirre|protein_coding|CODING|FBtr0309501|6);UTR_5_PRIME(MODIFIER||||956|kirre|protein_coding|CODING|FBtr0070559|8);UTR_5_PRIME(MODIFIER||||956|kirre|protein_coding|CODING|FBtr0309498|1);UTR_5_PRIME(MODIFIER||||956|kirre|protein_coding|CODING|FBtr0309499|1);…	(regulatory_region|REDfly_CRMs|FBsf0000435712),(regulatory_region|REDfly_CRMs|FBsf0000435821),(regulatory_region|REDfly_CRMs|FBsf0000436065),(regulatory_region|REDfly_CRMs|FBsf0000436320),(regulatory_region|REDfly_CRMs|FBsf0000436428),(regulatory_region|REDfly_CRMs|FBsf0000436597),(regulatory_region|REDfly_CRMs|FBsf0000436829),(TF_binding_site|BDTNP1_TFBS_dl|FBsf0000316215),(TF_binding_site|mE1_T…
X_3363601_SNP	A	T	T	0.1053	4	34	-346.3	9.916e-06	0.000100093	CG12206	SiteClass[FBgn0029662|CG12206|INTRON|0],TranscriptAnnot[INTRON(MODIFIER||||582|CG12206|protein_coding|CODING|FBtr0070527|2);INTRON(MODIFIER||||582|CG12206|protein_coding|CODING|FBtr0070528|2);INTRON(MODIFIER||||582|CG12206|protein_coding|CODING|FBtr0070529|1)]	-
X_3656326_SNP	G	A	A	0.1081	4	33	-391.7	1.189e-05	4.18335e-06	tlk	SiteClass[FBgn0086899|tlk|INTRON|0],TranscriptAnnot[INTRON(MODIFIER||||1011|tlk|protein_coding|CODING|FBtr0333752|2);INTRON(MODIFIER||||1255|tlk|protein_coding|CODING|FBtr0299579|1);INTRON(MODIFIER||||1265|tlk|protein_coding|CODING|FBtr0333751|1);INTRON(MODIFIER||||1266|tlk|protein_coding|CODING|FBtr0299580|2);INTRON(MODIFIER||||1266|tlk|protein_coding|CODING|FBtr0299582|2);INTRON(MODIFIER||||126…	(TF_binding_site|BDTNP1_TFBS_dl|FBsf0000316386)
X_4941998_SNP	G	T	G	0.2	8	32	-288.5	6.924e-06	3.31432e-06	ovo	SiteClass[FBgn0003028|ovo|UPSTREAM|332],TranscriptAnnot[INTERGENIC(MODIFIER|||||||||);UPSTREAM(MODIFIER||||1351|ovo|protein_coding|CODING|FBtr0070738|);UPSTREAM(MODIFIER||||1351|ovo|protein_coding|CODING|FBtr0301914|)]	(TF_binding_site|BDTNP1_TFBS_da|FBsf0000331709),(TF_binding_site|BDTNP1_TFBS_dl|FBsf0000316686),(TF_binding_site|BDTNP1_TFBS_Med|FBsf0000287779),(TF_binding_site|BDTNP1_TFBS_sna|FBsf0000269928),(TF_binding_site|BDTNP1_TFBS_twi|FBsf0000205120),(TF_binding_site|mE1_TFBS_D|FBsf0000238463),(TF_binding_site|mE1_TFBS_HSA|FBsf0000379382),(TF_binding_site|mE1_TFBS_HSA|FBsf0000379383),(TF_binding_site|mE1…
X_5075109_SNP	C	G	G	0.15	6	34	-328.2	3.672e-06	2.91684e-06	CG5062	SiteClass[FBgn0029747|CG5062|SYNONYMOUS_CODING|0;FBgn0086911|rg|INTRON|0],TranscriptAnnot[INTRON(MODIFIER||||3505|rg|protein_coding|CODING|FBtr0299589|2);INTRON(MODIFIER||||3712|rg|protein_coding|CODING|FBtr0110993|2);INTRON(MODIFIER||||3722|rg|protein_coding|CODING|FBtr0290088|2);SYNONYMOUS_CODING(LOW|SILENT|cgC/cgG|R347|581|CG5062|protein_coding|CODING|FBtr0070759|)]	(TF_binding_site|mE1_TFBS_HSA|FBsf0000379423)
X_5462754_SNP	A	C	C	0.1463	6	35	-348.3	2.894e-07	5.99179e-08		SiteClass[|||],TranscriptAnnot[INTERGENIC(MODIFIER|||||||||)]	(TF_binding_site|BDTNP1_TFBS_da|FBsf0000331740),(TF_binding_site|BDTNP1_TFBS_dl|FBsf0000316786),(TF_binding_site|BDTNP1_TFBS_Med|FBsf0000287805),(TF_binding_site|BDTNP1_TFBS_slp1|FBsf0000273386),(TF_binding_site|mE1_TFBS_HSA|FBsf0000379525)
X_5921439_SNP	G	A	A	0.09756	4	37	-362.9	1.791e-05	6.42309e-06		SiteClass[|||],TranscriptAnnot[INTERGENIC(MODIFIER|||||||||)]	(TF_binding_site|BDTNP1_TFBS_dl|FBsf0000316926),(TF_binding_site|mE1_TFBS_HSA|FBsf0000379710),(TF_binding_site|mE1_TFBS_sens|FBsf0000219777)
X_6497856_SNP	C	A	A	0.15	6	34	-304.4	2.759e-05	6.07943e-06	pigs	SiteClass[FBgn0029881|pigs|INTRON|0],TranscriptAnnot[INTRON(MODIFIER||||977|pigs|protein_coding|CODING|FBtr0070948|1);INTRON(MODIFIER||||977|pigs|protein_coding|CODING|FBtr0308653|1)]	(TF_binding_site|BDTNP1_TFBS_da|FBsf0000331849),(TF_binding_site|BDTNP1_TFBS_hb|FBsf0000291803),(TF_binding_site|BDTNP1_TFBS_Med|FBsf0000287907),(TF_binding_site|BDTNP1_TFBS_prd|FBsf0000275962),(TF_binding_site|BDTNP1_TFBS_twi|FBsf0000205257),(TF_binding_site|mE1_TFBS_HSA|FBsf0000379902)
X_6497868_SNP	C	A	A	0.15	6	34	-304.4	2.759e-05	6.07943e-06	pigs	SiteClass[FBgn0029881|pigs|INTRON|0],TranscriptAnnot[INTRON(MODIFIER||||977|pigs|protein_coding|CODING|FBtr0070948|1);INTRON(MODIFIER||||977|pigs|protein_coding|CODING|FBtr0308653|1)]	(TF_binding_site|BDTNP1_TFBS_da|FBsf0000331849),(TF_binding_site|BDTNP1_TFBS_hb|FBsf0000291803),(TF_binding_site|BDTNP1_TFBS_Med|FBsf0000287907),(TF_binding_site|BDTNP1_TFBS_prd|FBsf0000275962),(TF_binding_site|BDTNP1_TFBS_twi|FBsf0000205257),(TF_binding_site|mE1_TFBS_HSA|FBsf0000379902)
X_6497869_SNP	C	G	G	0.1579	6	32	-303.8	4.323e-05	6.62026e-06	pigs	SiteClass[FBgn0029881|pigs|INTRON|0],TranscriptAnnot[INTRON(MODIFIER||||977|pigs|protein_coding|CODING|FBtr0070948|1);INTRON(MODIFIER||||977|pigs|protein_coding|CODING|FBtr0308653|1)]	(TF_binding_site|BDTNP1_TFBS_da|FBsf0000331849),(TF_binding_site|BDTNP1_TFBS_hb|FBsf0000291803),(TF_binding_site|BDTNP1_TFBS_Med|FBsf0000287907),(TF_binding_site|BDTNP1_TFBS_prd|FBsf0000275962),(TF_binding_site|BDTNP1_TFBS_twi|FBsf0000205257),(TF_binding_site|mE1_TFBS_HSA|FBsf0000379902)

## Sheet: Male Expressive Mating
ID	MinorAllele	MajorAllele	RefAllele	MAF	MinorAlleleCount	MajorAlleleCount	SingleEff	SinglePval	SingleMixedPval	GeneAnnotation	RegulationAnnotation
2L_10902993_SNP	G	A	G	0.4167	15	21	-129.6	2.978e-05	9.12047e-06	SiteClass[|||],TranscriptAnnot[INTERGENIC(MODIFIER|||||||||)]	-
2L_12088911_SNP	T	C	T	0.1714	6	29	-190.2	9.062e-07	2.78982e-07	SiteClass[|||],TranscriptAnnot[INTERGENIC(MODIFIER|||||||||)]	(regulatory_region|REDfly_CRMs|FBsf0000435622),(regulatory_region|REDfly_CRMs|FBsf0000436127),(TF_binding_site|BDTNP1_TFBS_bcd|FBsf0000333688),(TF_binding_site|BDTNP1_TFBS_da|FBsf0000322230),(TF_binding_site|BDTNP1_TFBS_dl|FBsf0000298238),(TF_binding_site|BDTNP1_TFBS_gt|FBsf0000293177),(TF_binding_site|BDTNP1_TFBS_hb|FBsf0000290779),(TF_binding_site|BDTNP1_TFBS_Med|FBsf0000278393),(TF_binding_sit…
2L_12088951_SNP	C	T	C	0.1667	6	30	-186	1.917e-06	7.57937e-07	SiteClass[|||],TranscriptAnnot[INTERGENIC(MODIFIER|||||||||)]	(regulatory_region|REDfly_CRMs|FBsf0000435622),(regulatory_region|REDfly_CRMs|FBsf0000436127),(TF_binding_site|BDTNP1_TFBS_bcd|FBsf0000333688),(TF_binding_site|BDTNP1_TFBS_da|FBsf0000322230),(TF_binding_site|BDTNP1_TFBS_dl|FBsf0000298238),(TF_binding_site|BDTNP1_TFBS_gt|FBsf0000293177),(TF_binding_site|BDTNP1_TFBS_hb|FBsf0000290779),(TF_binding_site|BDTNP1_TFBS_Med|FBsf0000278393),(TF_binding_sit…
2L_12479531_DEL	A	AA	AA	0.1111	4	32	-218.6	2.8e-06	9.73628e-07	SiteClass[FBgn0259176|bun|INTRON|0],TranscriptAnnot[INTRON(MODIFIER||||1097|bun|protein_coding|CODING|FBtr0300523|5);INTRON(MODIFIER||||1137|bun|protein_coding|CODING|FBtr0339527|4);INTRON(MODIFIER||||1206|bun|protein_coding|CODING|FBtr0300521|4);INTRON(MODIFIER||||1331|bun|protein_coding|CODING|FBtr0299658|6);INTRON(MODIFIER||||192|bun|protein_coding|CODING|FBtr0339528|1);INTRON(MODIFIER||||219|…	(TF_binding_site|BDTNP1_TFBS_twi|FBsf0000201543)
2L_13720803_SNP	T	G	G	0.2353	8	26	156.9	4.187e-05	6.57326e-06	SiteClass[|||],TranscriptAnnot[INTERGENIC(MODIFIER|||||||||)]	-
2L_1730178_SNP	T	C	C	0.2308	9	30	-148.4	9.993e-06	2.08871e-06	SiteClass[FBgn0031360|CG31937|SYNONYMOUS_CODING|0;FBgn0000579|Eno|UPSTREAM|542;FBgn0260648|Rrp40|DOWNSTREAM|603;FBgn0031361|CG17652|DOWNSTREAM|855],TranscriptAnnot[DOWNSTREAM(MODIFIER||||232|Rrp40|protein_coding|CODING|FBtr0077883|);DOWNSTREAM(MODIFIER||||244|CG17652|protein_coding|CODING|FBtr0333543|);SYNONYMOUS_CODING(LOW|SILENT|agC/agT|S65|321|CG31937|protein_coding|CODING|FBtr0077884|);UPSTRE…	(TF_binding_site|BDTNP1_TFBS_sna|FBsf0000268202),(TF_binding_site|mE1_TFBS_cad|FBsf0000241123),(TF_binding_site|mE1_TFBS_chinmo|FBsf0000206999),(TF_binding_site|mE1_TFBS_HSA|FBsf0000344466),(TF_binding_site|mE1_TFBS_sens|FBsf0000215548)
2L_5967361_SNP	C	T	T	0.2222	8	28	-165.3	4.303e-06	1.3284e-06	SiteClass[FBgn0031756|CG13992|SYNONYMOUS_CODING|0],TranscriptAnnot[SYNONYMOUS_CODING(LOW|SILENT|aaA/aaG|K46|659|CG13992|protein_coding|CODING|FBtr0079237|);SYNONYMOUS_CODING(LOW|SILENT|aaA/aaG|K46|659|CG13992|protein_coding|CODING|FBtr0303267|);SYNONYMOUS_CODING(LOW|SILENT|aaA/aaG|K46|659|CG13992|protein_coding|CODING|FBtr0309288|)]	(TF_binding_site|mE1_TFBS_cad|FBsf0000241478),(TF_binding_site|mE1_TFBS_chinmo|FBsf0000207303)
2L_5967364_SNP	A	G	G	0.1795	7	32	-167.1	4.876e-06	4.44191e-06	SiteClass[FBgn0031756|CG13992|SYNONYMOUS_CODING|0],TranscriptAnnot[SYNONYMOUS_CODING(LOW|SILENT|agC/agT|S45|659|CG13992|protein_coding|CODING|FBtr0079237|);SYNONYMOUS_CODING(LOW|SILENT|agC/agT|S45|659|CG13992|protein_coding|CODING|FBtr0303267|);SYNONYMOUS_CODING(LOW|SILENT|agC/agT|S45|659|CG13992|protein_coding|CODING|FBtr0309288|)]	(TF_binding_site|mE1_TFBS_cad|FBsf0000241478),(TF_binding_site|mE1_TFBS_chinmo|FBsf0000207303)
2L_5967378_SNP	C	G	G	0.2432	9	28	-151.1	1.159e-05	4.65206e-06	SiteClass[FBgn0031756|CG13992|NON_SYNONYMOUS_CODING|0],TranscriptAnnot[NON_SYNONYMOUS_CODING(MODERATE|MISSENSE|Cta/Gta|L41V|659|CG13992|protein_coding|CODING|FBtr0079237|);NON_SYNONYMOUS_CODING(MODERATE|MISSENSE|Cta/Gta|L41V|659|CG13992|protein_coding|CODING|FBtr0303267|);NON_SYNONYMOUS_CODING(MODERATE|MISSENSE|Cta/Gta|L41V|659|CG13992|protein_coding|CODING|FBtr0309288|)]	(TF_binding_site|mE1_TFBS_cad|FBsf0000241478),(TF_binding_site|mE1_TFBS_chinmo|FBsf0000207303)
2L_9316567_SNP	T	A	A	0.2439	10	31	-138.6	1.628e-05	9.17402e-06	SiteClass[|||],TranscriptAnnot[INTERGENIC(MODIFIER|||||||||)]	(TF_binding_site|BDTNP1_TFBS_twi|FBsf0000201315),(TF_binding_site|mE1_TFBS_HSA|FBsf0000347038),(TF_binding_site|mE1_TFBS_HSA|FBsf0000347039)
2L_9444586_SNP	A	G	A	0.1842	7	31	-165.4	8.213e-06	2.72963e-06	SiteClass[FBgn0002973|numb|INTRON|0],TranscriptAnnot[INTRON(MODIFIER||||515|numb|protein_coding|CODING|FBtr0079821|1)]	-
2R_12541680_SNP	C	T	C	0.225	9	31	-142.8	2.286e-05	6.84785e-06	SiteClass[FBgn0024319|Nach|SYNONYMOUS_CODING|0],TranscriptAnnot[SYNONYMOUS_CODING(LOW|SILENT|tcG/tcA|S252|516|Nach|protein_coding|CODING|FBtr0087116|);SYNONYMOUS_CODING(LOW|SILENT|tcG/tcA|S271|535|Nach|protein_coding|CODING|FBtr0089587|);SYNONYMOUS_CODING(LOW|SILENT|tcG/tcA|S271|553|Nach|protein_coding|CODING|FBtr0089588|)]	-
2R_15731309_SNP	C	A	A	0.122	5	36	-184.6	1.102e-05	6.65692e-06	SiteClass[|||],TranscriptAnnot[INTERGENIC(MODIFIER|||||||||)]	(TF_binding_site|mE1_TFBS_Kr|FBsf0000253437)
2R_15731338_SNP	A	G	G	0.1463	6	35	-187.6	6.269e-07	2.83819e-07	SiteClass[|||],TranscriptAnnot[INTERGENIC(MODIFIER|||||||||)]	(TF_binding_site|mE1_TFBS_Kr|FBsf0000253437)
2R_15731401_INS	CC	C	C	0.15	6	34	-188.8	7.405e-07	2.41579e-07	SiteClass[|||],TranscriptAnnot[INTERGENIC(MODIFIER|||||||||)]	(TF_binding_site|mE1_TFBS_Kr|FBsf0000253437)
2R_15731403_SNP	A	T	T	0.1282	5	34	-195.1	2.34e-06	1.12044e-06	SiteClass[|||],TranscriptAnnot[INTERGENIC(MODIFIER|||||||||)]	(TF_binding_site|mE1_TFBS_Kr|FBsf0000253437)
2R_17720619_SNP	G	A	A	0.2105	8	30	-152.5	9.866e-06	8.09993e-06	SiteClass[FBgn0054040|CG34040|INTRON|0],TranscriptAnnot[INTRON(MODIFIER||||281|CG34040|protein_coding|CODING|FBtr0100095|1)]	(TF_binding_site|mE1_TFBS_sens|FBsf0000229300)
2R_17727517_SNP	T	C	C	0.1892	7	30	-178.7	2.663e-07	2.36569e-07	SiteClass[|||],TranscriptAnnot[INTERGENIC(MODIFIER|||||||||)]	(TF_binding_site|BDTNP1_TFBS_dl|FBsf0000303807),(TF_binding_site|mE1_TFBS_HSA|FBsf0000359207)
2R_17727518_SNP	T	C	C	0.15	6	34	-183.5	1.581e-06	7.63353e-07	SiteClass[|||],TranscriptAnnot[INTERGENIC(MODIFIER|||||||||)]	(TF_binding_site|BDTNP1_TFBS_dl|FBsf0000303807),(TF_binding_site|mE1_TFBS_HSA|FBsf0000359207)
2R_17729901_SNP	T	C	C	0.1842	7	31	-164.6	3.56e-06	3.21274e-06	SiteClass[FBgn0050407|tRNA:CR30407|DOWNSTREAM|701],TranscriptAnnot[DOWNSTREAM(MODIFIER|||||tRNA:CR30407|tRNA|NON_CODING|FBtr0071737|);INTERGENIC(MODIFIER|||||||||)]	-
2R_18735462_SNP	A	G	G	0.2564	10	29	-143.2	8.862e-06	8.82398e-06	SiteClass[FBgn0034786|CG13531|NON_SYNONYMOUS_CODING|0;FBgn0034785|CG3649|DOWNSTREAM|28],TranscriptAnnot[DOWNSTREAM(MODIFIER||||486|CG3649|protein_coding|CODING|FBtr0303785|);NON_SYNONYMOUS_CODING(MODERATE|MISSENSE|Cac/Tac|H1810Y|1815|CG13531|protein_coding|CODING|FBtr0071910|)]	-
2R_18735478_SNP	A	G	G	0.2564	10	29	-143.2	8.862e-06	8.82398e-06	SiteClass[FBgn0034786|CG13531|SYNONYMOUS_CODING|0;FBgn0034785|CG3649|DOWNSTREAM|44],TranscriptAnnot[DOWNSTREAM(MODIFIER||||486|CG3649|protein_coding|CODING|FBtr0303785|);SYNONYMOUS_CODING(LOW|SILENT|ttC/ttT|F1804|1815|CG13531|protein_coding|CODING|FBtr0071910|)]	-
2R_3530063_SNP	T	G	G	0.1111	4	32	-216.5	5.455e-06	1.39443e-06	SiteClass[FBgn0263077|CG43340|INTRON|0],TranscriptAnnot[INTRON(MODIFIER||||1020|CG43340|protein_coding|CODING|FBtr0306932|9);INTRON(MODIFIER||||1020|CG43340|protein_coding|CODING|FBtr0306936|9);INTRON(MODIFIER||||723|CG43340|protein_coding|CODING|FBtr0306934|6);INTRON(MODIFIER||||723|CG43340|protein_coding|CODING|FBtr0306939|6);INTRON(MODIFIER||||723|CG43340|protein_coding|CODING|FBtr0306940|6);I…	-
3L_12140577_SNP	T	A	A	0.122	5	36	-192.1	3.615e-06	1.93612e-06	SiteClass[FBgn0013997|Nrx-IV|INTRON|0],TranscriptAnnot[INTRON(MODIFIER||||1284|Nrx-IV|protein_coding|CODING|FBtr0075998|1);INTRON(MODIFIER||||1284|Nrx-IV|protein_coding|CODING|FBtr0075999|1)]	(TF_binding_site|BDTNP1_TFBS_dl|FBsf0000306999),(TF_binding_site|BDTNP1_TFBS_Med|FBsf0000282863),(TF_binding_site|BDTNP1_TFBS_twi|FBsf0000203540),(TF_binding_site|BDTNP1_TFBS_z|FBsf0000197141),(TF_binding_site|mE1_TFBS_Trl|FBsf0000339879)
3L_12140688_SNP	A	G	G	0.122	5	36	-192.1	3.615e-06	1.93612e-06	SiteClass[FBgn0013997|Nrx-IV|INTRON|0],TranscriptAnnot[INTRON(MODIFIER||||1284|Nrx-IV|protein_coding|CODING|FBtr0075998|1);INTRON(MODIFIER||||1284|Nrx-IV|protein_coding|CODING|FBtr0075999|1)]	(TF_binding_site|BDTNP1_TFBS_dl|FBsf0000306999),(TF_binding_site|BDTNP1_TFBS_Med|FBsf0000282863),(TF_binding_site|BDTNP1_TFBS_twi|FBsf0000203540),(TF_binding_site|BDTNP1_TFBS_z|FBsf0000197141),(TF_binding_site|mE1_TFBS_sens|FBsf0000224063),(TF_binding_site|mE1_TFBS_Trl|FBsf0000339879)
3L_12140821_SNP	T	C	C	0.1	4	36	-202	9.987e-06	8.94019e-06	SiteClass[FBgn0013997|Nrx-IV|INTRON|0],TranscriptAnnot[INTRON(MODIFIER||||1284|Nrx-IV|protein_coding|CODING|FBtr0075998|1);INTRON(MODIFIER||||1284|Nrx-IV|protein_coding|CODING|FBtr0075999|1)]	(TF_binding_site|BDTNP1_TFBS_dl|FBsf0000306999),(TF_binding_site|BDTNP1_TFBS_Med|FBsf0000282863),(TF_binding_site|BDTNP1_TFBS_twi|FBsf0000203540),(TF_binding_site|BDTNP1_TFBS_z|FBsf0000197141),(TF_binding_site|mE1_TFBS_Trl|FBsf0000339879)
3L_1627539_SNP	A	G	A	0.3	12	28	-131.5	1.578e-05	2.53342e-06	SiteClass[FBgn0035245|GC|INTRON|0;FBgn0035246|CG13928|SYNONYMOUS_CODING|0],TranscriptAnnot[INTRON(MODIFIER||||672|GC|protein_coding|CODING|FBtr0072821|1);SYNONYMOUS_CODING(LOW|SILENT|atT/atC|I137|245|CG13928|protein_coding|CODING|FBtr0072822|)]	(TF_binding_site|BDTNP1_TFBS_sna|FBsf0000269009),(TF_binding_site|BDTNP1_TFBS_twi|FBsf0000202697),(TF_binding_site|mE1_TFBS_cad|FBsf0000243984),(TF_binding_site|mE1_TFBS_chinmo|FBsf0000209554),(TF_binding_site|mE1_TFBS_HSA|FBsf0000361187)
3L_18191647_SNP	C	T	T	0.125	5	35	-196.5	2.556e-06	1.37641e-06	SiteClass[|||],TranscriptAnnot[INTERGENIC(MODIFIER|||||||||)]	-
3L_19204222_SNP	C	T	T	0.2683	11	30	-139.9	5.489e-06	9.57817e-06	SiteClass[FBgn0016797|fz2|INTRON|0],TranscriptAnnot[INTRON(MODIFIER||||694|fz2|protein_coding|CODING|FBtr0299586|3);INTRON(MODIFIER||||694|fz2|protein_coding|CODING|FBtr0330194|3)]	(TF_binding_site|mE1_TFBS_HSA|FBsf0000366786),(TF_binding_site|mE1_TFBS_Kr|FBsf0000253632)
3L_6488469_SNP	G	T	G	0.1842	7	31	-179	1.241e-06	1.23153e-07	SiteClass[FBgn0035704|CG10144|UPSTREAM|72;FBgn0020251|sfl|UPSTREAM|311],TranscriptAnnot[INTERGENIC(MODIFIER|||||||||);UPSTREAM(MODIFIER||||1048|sfl|protein_coding|CODING|FBtr0076968|);UPSTREAM(MODIFIER||||1048|sfl|protein_coding|CODING|FBtr0301562|);UPSTREAM(MODIFIER||||1229|CG10144|protein_coding|CODING|FBtr0076986|)]	(TF_binding_site|BDTNP1_TFBS_dl|FBsf0000305926),(TF_binding_site|BDTNP1_TFBS_hb|FBsf0000291216),(TF_binding_site|BDTNP1_TFBS_Med|FBsf0000282332),(TF_binding_site|BDTNP1_TFBS_twi|FBsf0000203086),(TF_binding_site|BDTNP1_TFBS_z|FBsf0000197029),(TF_binding_site|mE1_TFBS_h|FBsf0000257001),(TF_binding_site|mE1_TFBS_Trl|FBsf0000339582)
3L_6488479_SNP	C	T	C	0.225	9	31	-148.7	9.478e-06	3.08805e-06	SiteClass[FBgn0035704|CG10144|UPSTREAM|82;FBgn0020251|sfl|UPSTREAM|301],TranscriptAnnot[INTERGENIC(MODIFIER|||||||||);UPSTREAM(MODIFIER||||1048|sfl|protein_coding|CODING|FBtr0076968|);UPSTREAM(MODIFIER||||1048|sfl|protein_coding|CODING|FBtr0301562|);UPSTREAM(MODIFIER||||1229|CG10144|protein_coding|CODING|FBtr0076986|)]	(TF_binding_site|BDTNP1_TFBS_dl|FBsf0000305926),(TF_binding_site|BDTNP1_TFBS_hb|FBsf0000291216),(TF_binding_site|BDTNP1_TFBS_Med|FBsf0000282332),(TF_binding_site|BDTNP1_TFBS_twi|FBsf0000203086),(TF_binding_site|BDTNP1_TFBS_z|FBsf0000197029),(TF_binding_site|mE1_TFBS_h|FBsf0000257001),(TF_binding_site|mE1_TFBS_Trl|FBsf0000339582)
3L_6488513_SNP	G	C	G	0.2432	9	28	-156.3	3.906e-06	9.74661e-07	SiteClass[FBgn0035704|CG10144|UPSTREAM|116;FBgn0020251|sfl|UPSTREAM|267],TranscriptAnnot[INTERGENIC(MODIFIER|||||||||);UPSTREAM(MODIFIER||||1048|sfl|protein_coding|CODING|FBtr0076968|);UPSTREAM(MODIFIER||||1048|sfl|protein_coding|CODING|FBtr0301562|);UPSTREAM(MODIFIER||||1229|CG10144|protein_coding|CODING|FBtr0076986|)]	(TF_binding_site|BDTNP1_TFBS_dl|FBsf0000305926),(TF_binding_site|BDTNP1_TFBS_hb|FBsf0000291216),(TF_binding_site|BDTNP1_TFBS_Med|FBsf0000282332),(TF_binding_site|BDTNP1_TFBS_twi|FBsf0000203086),(TF_binding_site|BDTNP1_TFBS_z|FBsf0000197029),(TF_binding_site|mE1_TFBS_h|FBsf0000257001),(TF_binding_site|mE1_TFBS_Trl|FBsf0000339582)
3L_6488515_SNP	G	A	G	0.2368	9	29	-154.4	3.684e-06	1.19017e-06	SiteClass[FBgn0035704|CG10144|UPSTREAM|118;FBgn0020251|sfl|UPSTREAM|265],TranscriptAnnot[INTERGENIC(MODIFIER|||||||||);UPSTREAM(MODIFIER||||1048|sfl|protein_coding|CODING|FBtr0076968|);UPSTREAM(MODIFIER||||1048|sfl|protein_coding|CODING|FBtr0301562|);UPSTREAM(MODIFIER||||1229|CG10144|protein_coding|CODING|FBtr0076986|)]	(TF_binding_site|BDTNP1_TFBS_dl|FBsf0000305926),(TF_binding_site|BDTNP1_TFBS_hb|FBsf0000291216),(TF_binding_site|BDTNP1_TFBS_Med|FBsf0000282332),(TF_binding_site|BDTNP1_TFBS_twi|FBsf0000203086),(TF_binding_site|BDTNP1_TFBS_z|FBsf0000197029),(TF_binding_site|mE1_TFBS_h|FBsf0000257001),(TF_binding_site|mE1_TFBS_Trl|FBsf0000339582)
3L_6488523_SNP	G	A	G	0.2308	9	30	-145	1.944e-05	7.13737e-06	SiteClass[FBgn0035704|CG10144|UPSTREAM|126;FBgn0020251|sfl|UPSTREAM|257],TranscriptAnnot[INTERGENIC(MODIFIER|||||||||);UPSTREAM(MODIFIER||||1048|sfl|protein_coding|CODING|FBtr0076968|);UPSTREAM(MODIFIER||||1048|sfl|protein_coding|CODING|FBtr0301562|);UPSTREAM(MODIFIER||||1229|CG10144|protein_coding|CODING|FBtr0076986|)]	(TF_binding_site|BDTNP1_TFBS_dl|FBsf0000305926),(TF_binding_site|BDTNP1_TFBS_hb|FBsf0000291216),(TF_binding_site|BDTNP1_TFBS_Med|FBsf0000282332),(TF_binding_site|BDTNP1_TFBS_twi|FBsf0000203086),(TF_binding_site|BDTNP1_TFBS_z|FBsf0000197029),(TF_binding_site|mE1_TFBS_h|FBsf0000257001),(TF_binding_site|mE1_TFBS_Trl|FBsf0000339582)
3L_6488526_SNP	T	G	T	0.2308	9	30	-145	1.944e-05	7.13737e-06	SiteClass[FBgn0035704|CG10144|UPSTREAM|129;FBgn0020251|sfl|UPSTREAM|254],TranscriptAnnot[INTERGENIC(MODIFIER|||||||||);UPSTREAM(MODIFIER||||1048|sfl|protein_coding|CODING|FBtr0076968|);UPSTREAM(MODIFIER||||1048|sfl|protein_coding|CODING|FBtr0301562|);UPSTREAM(MODIFIER||||1229|CG10144|protein_coding|CODING|FBtr0076986|)]	(TF_binding_site|BDTNP1_TFBS_dl|FBsf0000305926),(TF_binding_site|BDTNP1_TFBS_hb|FBsf0000291216),(TF_binding_site|BDTNP1_TFBS_Med|FBsf0000282332),(TF_binding_site|BDTNP1_TFBS_twi|FBsf0000203086),(TF_binding_site|BDTNP1_TFBS_z|FBsf0000197029),(TF_binding_site|mE1_TFBS_h|FBsf0000257001),(TF_binding_site|mE1_TFBS_Trl|FBsf0000339582)
3L_6488539_SNP	G	T	G	0.225	9	31	-144.9	1.427e-05	6.75234e-06	SiteClass[FBgn0035704|CG10144|UPSTREAM|142;FBgn0020251|sfl|UPSTREAM|241],TranscriptAnnot[INTERGENIC(MODIFIER|||||||||);UPSTREAM(MODIFIER||||1048|sfl|protein_coding|CODING|FBtr0076968|);UPSTREAM(MODIFIER||||1048|sfl|protein_coding|CODING|FBtr0301562|);UPSTREAM(MODIFIER||||1229|CG10144|protein_coding|CODING|FBtr0076986|)]	(TF_binding_site|BDTNP1_TFBS_dl|FBsf0000305926),(TF_binding_site|BDTNP1_TFBS_hb|FBsf0000291216),(TF_binding_site|BDTNP1_TFBS_Med|FBsf0000282332),(TF_binding_site|BDTNP1_TFBS_twi|FBsf0000203086),(TF_binding_site|BDTNP1_TFBS_z|FBsf0000197029),(TF_binding_site|mE1_TFBS_h|FBsf0000257001),(TF_binding_site|mE1_TFBS_Trl|FBsf0000339582)
3L_6488553_SNP	A	C	A	0.2195	9	32	-146.8	9.544e-06	4.11549e-06	SiteClass[FBgn0035704|CG10144|UPSTREAM|156;FBgn0020251|sfl|UPSTREAM|227],TranscriptAnnot[INTERGENIC(MODIFIER|||||||||);UPSTREAM(MODIFIER||||1048|sfl|protein_coding|CODING|FBtr0076968|);UPSTREAM(MODIFIER||||1048|sfl|protein_coding|CODING|FBtr0301562|);UPSTREAM(MODIFIER||||1229|CG10144|protein_coding|CODING|FBtr0076986|)]	(TF_binding_site|BDTNP1_TFBS_da|FBsf0000326241),(TF_binding_site|BDTNP1_TFBS_dl|FBsf0000305926),(TF_binding_site|BDTNP1_TFBS_gt|FBsf0000293829),(TF_binding_site|BDTNP1_TFBS_hb|FBsf0000291216),(TF_binding_site|BDTNP1_TFBS_Med|FBsf0000282332),(TF_binding_site|BDTNP1_TFBS_twi|FBsf0000203086),(TF_binding_site|BDTNP1_TFBS_z|FBsf0000197029),(TF_binding_site|mE1_TFBS_h|FBsf0000257001),(TF_binding_site|m…
3L_6488556_SNP	T	G	T	0.2195	9	32	-146.8	9.544e-06	4.11549e-06	SiteClass[FBgn0035704|CG10144|UPSTREAM|159;FBgn0020251|sfl|UPSTREAM|224],TranscriptAnnot[INTERGENIC(MODIFIER|||||||||);UPSTREAM(MODIFIER||||1048|sfl|protein_coding|CODING|FBtr0076968|);UPSTREAM(MODIFIER||||1048|sfl|protein_coding|CODING|FBtr0301562|);UPSTREAM(MODIFIER||||1229|CG10144|protein_coding|CODING|FBtr0076986|)]	(TF_binding_site|BDTNP1_TFBS_da|FBsf0000326241),(TF_binding_site|BDTNP1_TFBS_dl|FBsf0000305926),(TF_binding_site|BDTNP1_TFBS_gt|FBsf0000293829),(TF_binding_site|BDTNP1_TFBS_hb|FBsf0000291216),(TF_binding_site|BDTNP1_TFBS_Med|FBsf0000282332),(TF_binding_site|BDTNP1_TFBS_twi|FBsf0000203086),(TF_binding_site|BDTNP1_TFBS_z|FBsf0000197029),(TF_binding_site|mE1_TFBS_h|FBsf0000257001),(TF_binding_site|m…
3L_6488561_SNP	C	G	C	0.2	8	32	-158.4	5.382e-06	1.943e-06	SiteClass[FBgn0035704|CG10144|UPSTREAM|164;FBgn0020251|sfl|UPSTREAM|219],TranscriptAnnot[INTERGENIC(MODIFIER|||||||||);UPSTREAM(MODIFIER||||1048|sfl|protein_coding|CODING|FBtr0076968|);UPSTREAM(MODIFIER||||1048|sfl|protein_coding|CODING|FBtr0301562|);UPSTREAM(MODIFIER||||1229|CG10144|protein_coding|CODING|FBtr0076986|)]	(TF_binding_site|BDTNP1_TFBS_da|FBsf0000326241),(TF_binding_site|BDTNP1_TFBS_dl|FBsf0000305926),(TF_binding_site|BDTNP1_TFBS_gt|FBsf0000293829),(TF_binding_site|BDTNP1_TFBS_hb|FBsf0000291216),(TF_binding_site|BDTNP1_TFBS_Med|FBsf0000282332),(TF_binding_site|BDTNP1_TFBS_twi|FBsf0000203086),(TF_binding_site|BDTNP1_TFBS_z|FBsf0000197029),(TF_binding_site|mE1_TFBS_h|FBsf0000257001),(TF_binding_site|m…
3L_6488565_SNP	T	C	T	0.2	8	32	-161.7	2.99e-06	6.03505e-07	SiteClass[FBgn0035704|CG10144|UPSTREAM|168;FBgn0020251|sfl|UPSTREAM|215],TranscriptAnnot[INTERGENIC(MODIFIER|||||||||);UPSTREAM(MODIFIER||||1048|sfl|protein_coding|CODING|FBtr0076968|);UPSTREAM(MODIFIER||||1048|sfl|protein_coding|CODING|FBtr0301562|);UPSTREAM(MODIFIER||||1229|CG10144|protein_coding|CODING|FBtr0076986|)]	(TF_binding_site|BDTNP1_TFBS_da|FBsf0000326241),(TF_binding_site|BDTNP1_TFBS_dl|FBsf0000305926),(TF_binding_site|BDTNP1_TFBS_gt|FBsf0000293829),(TF_binding_site|BDTNP1_TFBS_hb|FBsf0000291216),(TF_binding_site|BDTNP1_TFBS_Med|FBsf0000282332),(TF_binding_site|BDTNP1_TFBS_twi|FBsf0000203086),(TF_binding_site|BDTNP1_TFBS_z|FBsf0000197029),(TF_binding_site|mE1_TFBS_h|FBsf0000257001),(TF_binding_site|m…
3L_6488571_SNP	T	A	T	0.225	9	31	-147	1.28e-05	4.28044e-06	SiteClass[FBgn0035704|CG10144|UPSTREAM|174;FBgn0020251|sfl|UPSTREAM|209],TranscriptAnnot[INTERGENIC(MODIFIER|||||||||);UPSTREAM(MODIFIER||||1048|sfl|protein_coding|CODING|FBtr0076968|);UPSTREAM(MODIFIER||||1048|sfl|protein_coding|CODING|FBtr0301562|);UPSTREAM(MODIFIER||||1229|CG10144|protein_coding|CODING|FBtr0076986|)]	(TF_binding_site|BDTNP1_TFBS_da|FBsf0000326241),(TF_binding_site|BDTNP1_TFBS_dl|FBsf0000305926),(TF_binding_site|BDTNP1_TFBS_gt|FBsf0000293829),(TF_binding_site|BDTNP1_TFBS_hb|FBsf0000291216),(TF_binding_site|BDTNP1_TFBS_Med|FBsf0000282332),(TF_binding_site|BDTNP1_TFBS_twi|FBsf0000203086),(TF_binding_site|BDTNP1_TFBS_z|FBsf0000197029),(TF_binding_site|mE1_TFBS_h|FBsf0000257001),(TF_binding_site|m…
3L_6488573_SNP	A	C	A	0.225	9	31	-147	1.28e-05	4.28044e-06	SiteClass[FBgn0035704|CG10144|UPSTREAM|176;FBgn0020251|sfl|UPSTREAM|207],TranscriptAnnot[INTERGENIC(MODIFIER|||||||||);UPSTREAM(MODIFIER||||1048|sfl|protein_coding|CODING|FBtr0076968|);UPSTREAM(MODIFIER||||1048|sfl|protein_coding|CODING|FBtr0301562|);UPSTREAM(MODIFIER||||1229|CG10144|protein_coding|CODING|FBtr0076986|)]	(TF_binding_site|BDTNP1_TFBS_da|FBsf0000326241),(TF_binding_site|BDTNP1_TFBS_dl|FBsf0000305926),(TF_binding_site|BDTNP1_TFBS_gt|FBsf0000293829),(TF_binding_site|BDTNP1_TFBS_hb|FBsf0000291216),(TF_binding_site|BDTNP1_TFBS_Med|FBsf0000282332),(TF_binding_site|BDTNP1_TFBS_twi|FBsf0000203086),(TF_binding_site|BDTNP1_TFBS_z|FBsf0000197029),(TF_binding_site|mE1_TFBS_h|FBsf0000257001),(TF_binding_site|m…
3L_6488591_SNP	G	A	G	0.2195	9	32	-146.8	9.544e-06	4.11549e-06	SiteClass[FBgn0020251|sfl|UPSTREAM|189;FBgn0035704|CG10144|UPSTREAM|194],TranscriptAnnot[INTERGENIC(MODIFIER|||||||||);UPSTREAM(MODIFIER||||1048|sfl|protein_coding|CODING|FBtr0076968|);UPSTREAM(MODIFIER||||1048|sfl|protein_coding|CODING|FBtr0301562|);UPSTREAM(MODIFIER||||1229|CG10144|protein_coding|CODING|FBtr0076986|)]	(TF_binding_site|BDTNP1_TFBS_da|FBsf0000326241),(TF_binding_site|BDTNP1_TFBS_dl|FBsf0000305926),(TF_binding_site|BDTNP1_TFBS_gt|FBsf0000293829),(TF_binding_site|BDTNP1_TFBS_hb|FBsf0000291216),(TF_binding_site|BDTNP1_TFBS_Med|FBsf0000282332),(TF_binding_site|BDTNP1_TFBS_twi|FBsf0000203086),(TF_binding_site|BDTNP1_TFBS_z|FBsf0000197029),(TF_binding_site|mE1_TFBS_h|FBsf0000257001),(TF_binding_site|m…
3L_6488624_SNP	T	A	T	0.225	9	31	-147.8	1.136e-05	3.49102e-06	SiteClass[FBgn0020251|sfl|UPSTREAM|156;FBgn0035704|CG10144|UPSTREAM|227],TranscriptAnnot[INTERGENIC(MODIFIER|||||||||);UPSTREAM(MODIFIER||||1048|sfl|protein_coding|CODING|FBtr0076968|);UPSTREAM(MODIFIER||||1048|sfl|protein_coding|CODING|FBtr0301562|);UPSTREAM(MODIFIER||||1229|CG10144|protein_coding|CODING|FBtr0076986|)]	(TF_binding_site|BDTNP1_TFBS_bcd|FBsf0000333837),(TF_binding_site|BDTNP1_TFBS_da|FBsf0000326241),(TF_binding_site|BDTNP1_TFBS_dl|FBsf0000305926),(TF_binding_site|BDTNP1_TFBS_gt|FBsf0000293829),(TF_binding_site|BDTNP1_TFBS_hb|FBsf0000291216),(TF_binding_site|BDTNP1_TFBS_Med|FBsf0000282332),(TF_binding_site|BDTNP1_TFBS_prd|FBsf0000275411),(TF_binding_site|BDTNP1_TFBS_twi|FBsf0000203086),(TF_binding…
3R_19199293_SNP	A	T	T	0.2703	10	27	143.6	1.916e-05	5.5007e-06	SiteClass[FBgn0262009|CG42827|UTR_3_PRIME|0;FBgn0262010|CG42828|UPSTREAM|132;FBgn0265381|CR44322|UPSTREAM|922],TranscriptAnnot[UPSTREAM(MODIFIER||||89|CG42828|protein_coding|CODING|FBtr0303835|);UPSTREAM(MODIFIER|||||CR44322|ncRNA|NON_CODING|FBtr0339618|);UTR_3_PRIME(MODIFIER||||116|CG42827|protein_coding|CODING|FBtr0303834|3);UTR_3_PRIME(MODIFIER||||116|CG42827|protein_coding|CODING|FBtr0304566|…	-
X_268218_DEL	G	GCCGG	GCCGG	0.1944	7	29	-169.3	3.558e-06	2.66378e-06	SiteClass[FBgn0052816|CG32816|INTRON|0],TranscriptAnnot[INTRON(MODIFIER||||293|CG32816|protein_coding|CODING|FBtr0273442|2);INTRON(MODIFIER||||293|CG32816|protein_coding|CODING|FBtr0273443|2)]	(regulatory_region|REDfly_CRMs|FBsf0000436274),(regulatory_region|REDfly_CRMs|FBsf0000436539)

## Sheet: Grooming
ID	MinorAllele	MajorAllele	RefAllele	MAF	MinorAlleleCount	MajorAlleleCount	FemaleEff	FemalePval	FemaleMixedPval	MaleEff	MalePval	MaleMixedPval	AvgEff	AvgPval	AvgMixedPval	DiffEff	DiffPval	DiffMixedPval	Gene Name	FBgn Num
2L_10118445_SNP	A	T	T	0.1667	6	30	-5.525	0.02407	0.0233811	-11.07	1.704e-05	6.26174e-06	-8.298	0.000178	0.000140159	5.545	0.02028	0.0193363		FBgn0265002	CG44153	INTRON	0;FBgn0083945	CG34109	INTRON	0],TranscriptAnnot[INTRON(MODIFIER				1946	CG44153	protein_coding	CODING	FBtr0335509	6);INTRON(MODIFIER				1946	CG44153	protein_coding	CODING	FBtr0335510	6);INTRON(MODIFIER				800	CG34109
2L_11006052_SNP	C	T	T	0.1026	4	35	0.6903	0.8199	0.816107	-10.89	0.0004506	0.000356283	-5.1	0.06627	0.0641987	11.58	9.032e-06	7.48293e-06	Nup154	FBgn0021761	Nup154	SYNONYMOUS_CODING	0],TranscriptAnnot[SYNONYMOUS_CODING(LOW	SILENT	atT/atC	I296	1365	Nup154	protein_coding	CODING	FBtr0089881	);SYNONYMOUS_CODING(LOW	SILENT	atT/atC	I54	1123	Nup154	protein_coding	CODING	FBtr0089882	)]
2L_11534649_SNP	C	G	G	0.1	4	36	-10.84	9.292e-05	5.44948e-05	-11.89	0.0001013	7.27299e-05	-11.37	6.466e-06	5.94527e-06	1.042	0.7216	0.724601		FBgn0261707	CR42743	UPSTREAM	102;FBgn0085191	CG34162	DOWNSTREAM	893],TranscriptAnnot[DOWNSTREAM(MODIFIER				535	CG34162	protein_coding	CODING	FBtr0302420	);INTERGENIC(MODIFIER									);UPSTREAM(MODIFIER					CR42743
2L_11591938_SNP	A	G	G	0.1	4	36	-11.99	8.973e-06	4.54786e-06	-11.33	0.000247	0.000183283	-11.66	3.064e-06	1.4133e-06	-0.6634	0.8205	0.674676		FBgn0046212	CG15841	UPSTREAM	260;FBgn0032367	CG6555	UPSTREAM	260],TranscriptAnnot[INTERGENIC(MODIFIER									);UPSTREAM(MODIFIER				43	CG15841	protein_coding	CODING	FBtr0100526	);UPSTREAM(MODIFIER				47	CG6555
2L_11595229_SNP	A	G	G	0.1579	6	32	-8.443	0.0001449	0.000252879	-11.3	7.137e-06	6.22763e-06	-9.871	1.188e-06	2.43462e-06	2.858	0.2392	0.312981					],TranscriptAnnot[INTERGENIC(MODIFIER									)]
2L_11595334_SNP	T	C	C	0.1026	4	35	-8.685	0.001364	0.00191693	-14.02	1.777e-06	8.18056e-07	-11.35	3.689e-06	4.1835e-06	5.336	0.05657	0.0721555					],TranscriptAnnot[INTERGENIC(MODIFIER									)]
2L_11596701_SNP	T	G	G	0.1026	4	35	-8.685	0.001364	0.00191693	-14.02	1.777e-06	8.18056e-07	-11.35	3.689e-06	4.1835e-06	5.336	0.05657	0.0721555					],TranscriptAnnot[INTERGENIC(MODIFIER									)]
2L_11597052_SNP	G	A	A	0.1053	4	34	-8.625	0.001679	0.0021175	-13.82	1.902e-06	1.36239e-06	-11.22	4.622e-06	5.89391e-06	5.194	0.06405	0.0810783					],TranscriptAnnot[INTERGENIC(MODIFIER									)]
2L_11597401_SNP	A	G	G	0.2632	10	28	-6.621	0.00107	0.000597843	-8.566	7.064e-05	2.0504e-05	-7.593	2.655e-05	6.46571e-06	1.945	0.3518	0.38817					],TranscriptAnnot[INTERGENIC(MODIFIER									)]
2L_11605073_SNP	C	A	A	0.1053	4	34	-6.222	0.02924	0.0312844	-12.79	2.916e-05	7.67318e-06	-9.505	0.0002748	0.000152197	6.565	0.01854	0.0215334					],TranscriptAnnot[INTERGENIC(MODIFIER									)]
2L_11917775_SNP	C	A	A	0.1795	7	32	2.755	0.2394	0.236497	-7.43	0.003603	0.00394493	-2.338	0.303	0.360754	10.18	1.599e-08	1.58706e-07	Pde1c	FBgn0264815	Pde1c	INTRON	0],TranscriptAnnot[INTRON(MODIFIER				834	Pde1c	protein_coding	CODING	FBtr0334136	2);INTRON(MODIFIER				834	Pde1c	protein_coding	CODING	FBtr0334140	2)]
2L_1267151_SNP	C	A	A	0.1026	4	35	-10.04	0.0004377	0.000242314	-14.88	2.236e-07	1.59058e-07	-12.46	4.552e-07	3.70309e-07	4.839	0.09343	0.10621	robo3	FBgn0041097	robo3	INTRON	0],TranscriptAnnot[INTRON(MODIFIER				1342	robo3	protein_coding	CODING	FBtr0077921	1);INTRON(MODIFIER				1342	robo3	protein_coding	CODING	FBtr0335384	1)]
2L_1281726_SNP	A	G	G	0.1081	4	33	-1.169	0.7018	0.694392	-12.96	1.955e-05	1.77129e-05	-7.063	0.01046	0.0119504	11.79	5.777e-06	5.81406e-06	robo3	FBgn0041097	robo3	INTRON	0],TranscriptAnnot[INTRON(MODIFIER				1342	robo3	protein_coding	CODING	FBtr0077921	3);INTRON(MODIFIER				1342	robo3	protein_coding	CODING	FBtr0335384	3)]
2L_13788066_SNP	G	T	T	0.1026	4	35	-8.733	0.002162	0.00179662	-13.09	1.01e-05	9.68414e-06	-10.91	1.374e-05	1.90474e-05	4.359	0.136	0.144128	CG31731	FBgn0028539	CG31731	INTRON	0],TranscriptAnnot[INTRON(MODIFIER				1544	CG31731	protein_coding	CODING	FBtr0080535	11);INTRON(MODIFIER				1597	CG31731	protein_coding	CODING	FBtr0110941	12)]
2L_13788074_SNP	G	C	C	0.1026	4	35	-8.733	0.002162	0.00179662	-13.09	1.01e-05	9.68414e-06	-10.91	1.374e-05	1.90474e-05	4.359	0.136	0.144128	CG31731	FBgn0028539	CG31731	INTRON	0],TranscriptAnnot[INTRON(MODIFIER				1544	CG31731	protein_coding	CODING	FBtr0080535	11);INTRON(MODIFIER				1597	CG31731	protein_coding	CODING	FBtr0110941	12)]
2L_14970794_SNP	C	T	C	0.1143	4	31	4.251	0.1452	0.149637	-7.369	0.02097	0.0173535	-1.559	0.5687	0.585755	11.62	1.827e-05	1.79584e-06	CG42313	FBgn0259213	CG42313	INTRON	0],TranscriptAnnot[INTRON(MODIFIER				1064	CG42313	protein_coding	CODING	FBtr0299711	1)]
2L_14970817_SNP	G	C	G	0.1081	4	33	4.623	0.1363	0.114985	-6.951	0.036	0.0250732	-1.164	0.6905	0.686141	11.57	1.057e-05	1.94748e-06	CG42313	FBgn0259213	CG42313	INTRON	0],TranscriptAnnot[INTRON(MODIFIER				1064	CG42313	protein_coding	CODING	FBtr0299711	1)]
2L_15496147_SNP	T	G	T	0.1143	4	31	-7.126	0.01485	0.013281	-14.49	1.162e-06	4.20828e-07	-10.81	3.558e-05	2.74969e-05	7.364	0.008	0.00912343					],TranscriptAnnot[INTERGENIC(MODIFIER									)]
2L_15496598_SNP	G	C	G	0.1111	4	32	-2.527	0.3852	0.394885	-13.19	1.451e-05	5.91371e-06	-7.859	0.00329	0.00328349	10.66	5.847e-05	5.53853e-05					],TranscriptAnnot[INTERGENIC(MODIFIER									)]
2L_15496629_SNP	T	C	T	0.1081	4	33	-2.134	0.4886	0.472298	-13.03	1.656e-05	8.61122e-06	-7.58	0.005747	0.00503874	10.89	5.79e-05	2.99695e-05					],TranscriptAnnot[INTERGENIC(MODIFIER									)]
2L_15510221_SNP	A	G	G	0.2222	8	28	-8.492	9.334e-06	2.86639e-05	-5.486	0.03435	0.0209063	-6.989	0.0005958	0.000401845	-3.005	0.1459	0.172193					],TranscriptAnnot[INTERGENIC(MODIFIER									)]
2L_17528743_SNP	C	A	A	0.4595	17	20	-7.408	4.297e-06	6.54785e-06	-5.428	0.008785	0.0071156	-6.418	7.696e-05	7.02995e-05	-1.979	0.272	0.213377		FBgn0032648	CG15144	NON_SYNONYMOUS_CODING	0;FBgn0032649	CG15145	DOWNSTREAM	568],TranscriptAnnot[DOWNSTREAM(MODIFIER				876	CG15145	protein_coding	CODING	FBtr0080991	);NON_SYNONYMOUS_CODING(MODERATE	MISSENSE	Tcc/Gcc	S85A	1038	CG15144	protein_coding	CODING	FBtr0303652	)]
2L_17764438_SNP	C	T	T	0.1622	6	31	-8.984	0.0002108	8.44387e-05	-10.3	9.142e-05	4.71437e-05	-9.64	9.879e-06	3.35102e-06	1.313	0.6054	0.714185	CadN	FBgn0015609	CadN	INTRON	0],TranscriptAnnot[INTRON(MODIFIER				3097	CadN	protein_coding	CODING	FBtr0081015	2)]
2L_17889919_SNP	A	C	C	0.1316	5	33	-5.475	0.04805	0.0372264	-11.97	8.702e-06	1.23474e-05	-8.722	0.0003078	0.0003453	6.493	0.0113	0.0134375					],TranscriptAnnot[INTERGENIC(MODIFIER									)]
2L_18519157_SNP	C	G	G	0.1053	4	34	-0.2553	0.9323	0.931566	-11.39	0.0002907	0.000144573	-5.823	0.03874	0.031758	11.13	6.866e-06	1.83624e-05	CG10211	FBgn0032685	CG10211	INTRON	0],TranscriptAnnot[INTRON(MODIFIER				1394	CG10211	protein_coding	CODING	FBtr0081069	1)]
2L_20231147_SNP	A	C	C	0.1351	5	32	-0.07522	0.9769	0.977816	-10.44	0.000223	0.000194593	-5.258	0.03559	0.0397308	10.37	9.004e-07	1.46709e-05					],TranscriptAnnot[INTERGENIC(MODIFIER									)]
2L_20482401_SNP	G	A	A	0.1765	6	28	-9.027	0.0001768	9.10783e-05	-12	3.824e-06	9.59275e-07	-10.51	1.137e-06	4.7091e-07	2.971	0.2343	0.238972					],TranscriptAnnot[INTERGENIC(MODIFIER									)]
2L_20482580_SNP	T	G	T	0.1053	4	34	-6.113	0.03795	0.0345772	-13.34	1.095e-05	6.02672e-06	-9.727	0.0002791	0.000198922	7.229	0.007132	0.0124265					],TranscriptAnnot[INTERGENIC(MODIFIER									)]
2L_20483253_SNP	A	C	C	0.1026	4	35	-6.116	0.03499	0.0341858	-13.41	7.783e-06	4.66941e-06	-9.761	0.0002179	0.00017589	7.29	0.00603	0.0110813					],TranscriptAnnot[INTERGENIC(MODIFIER									)]
2L_20503684_SNP	G	A	A	0.1053	4	34	-7.03	0.01557	0.0141443	-13.8	4.542e-06	3.89548e-06	-10.41	8.097e-05	6.68538e-05	6.765	0.01159	0.0267017					],TranscriptAnnot[INTERGENIC(MODIFIER									)]
2L_20992901_SNP	T	G	G	0.3429	12	23	-4.848	0.01834	0.0118536	2.763	0.2344	0.238443	-1.042	0.6013	0.504515	-7.612	2.644e-05	7.45542e-06	CG42238	FBgn0250867	CG42238	INTRON	0],TranscriptAnnot[INTRON(MODIFIER				100	CG42238	protein_coding	CODING	FBtr0331199	5);INTRON(MODIFIER				148	CG42238	protein_coding	CODING	FBtr0290305	1)]
2L_3440695_SNP	T	C	C	0.1081	4	33	-8.074	0.005694	0.00437743	-13.94	4.394e-06	1.26065e-06	-11.01	2.978e-05	1.32181e-05	5.869	0.03475	0.0434587					],TranscriptAnnot[INTERGENIC(MODIFIER									)]
2L_4090305_SNP	T	C	C	0.1026	4	35	-4.646	0.1193	0.11191	-13.21	7.867e-06	7.90251e-06	-8.929	0.000689	0.00083579	8.565	0.002108	0.00207679	ed	FBgn0000547	ed	INTRON	0],TranscriptAnnot[INTRON(MODIFIER				1281	ed	protein_coding	CODING	FBtr0334266	5);INTRON(MODIFIER				1332	ed	protein_coding	CODING	FBtr0077465	5);INTRON(MODIFIER				1332	ed	protein_coding	CODING	FBtr0334265
2L_4573725_SNP	G	T	G	0.25	9	27	-7.339	0.0001153	0.000233506	-8.907	0.000116	7.04773e-05	-8.123	8.464e-06	1.48525e-05	1.569	0.4607	0.526351	dp	FBgn0053196	dp	INTRON	0],TranscriptAnnot[INTRON(MODIFIER				14825	dp	protein_coding	CODING	FBtr0332352	3);INTRON(MODIFIER				15105	dp	protein_coding	CODING	FBtr0305142	2);INTRON(MODIFIER				15638	dp	protein_coding	CODING	FBtr0305141
2L_5451305_SNP	A	T	T	0.2	7	28	-9.064	6.531e-06	2.13267e-05	-6.399	0.01701	0.0078498	-7.732	0.0001941	8.28084e-05	-2.665	0.2464	0.210211					],TranscriptAnnot[INTERGENIC(MODIFIER									)]
2L_6153247_SNP	G	A	A	0.1111	4	32	-7.831	0.01093	0.00596057	-13.98	5.571e-06	2.40634e-06	-10.91	5.564e-05	2.5334e-05	6.149	0.03677	0.0424656		FBgn0040950	Muc26B	SYNONYMOUS_CODING	0;FBgn0051639	CG31639	DOWNSTREAM	593],TranscriptAnnot[DOWNSTREAM(MODIFIER				58	CG31639	protein_coding	CODING	FBtr0079207	);DOWNSTREAM(MODIFIER				58	CG31639	protein_coding	CODING	FBtr0079208	);SYNONYMOUS_CODING(LOW	SILENT	cgA/cgG	R379	471	Muc26B
2L_6153421_SNP	G	A	A	0.1081	4	33	-7.692	0.01104	0.00690726	-14.25	1.06e-06	1.11649e-06	-10.97	3.756e-05	2.05092e-05	6.554	0.01441	0.027571		FBgn0040950	Muc26B	SYNONYMOUS_CODING	0;FBgn0051639	CG31639	DOWNSTREAM	419],TranscriptAnnot[DOWNSTREAM(MODIFIER				58	CG31639	protein_coding	CODING	FBtr0079207	);DOWNSTREAM(MODIFIER				58	CG31639	protein_coding	CODING	FBtr0079208	);SYNONYMOUS_CODING(LOW	SILENT	cgA/cgG	R437	471	Muc26B
2L_6325352_SNP	A	C	A	0.2105	8	30	-6.084	0.00478	0.00426416	-10.12	9.542e-06	6.40425e-06	-8.102	3.954e-05	4.72949e-05	4.035	0.04934	0.0554886	Gef26	FBgn0021873	Gef26	INTRON	0],TranscriptAnnot[INTRON(MODIFIER				1422	Gef26	protein_coding	CODING	FBtr0300039	2);INTRON(MODIFIER				1569	Gef26	protein_coding	CODING	FBtr0300038	2);INTRON(MODIFIER				1569	Gef26	protein_coding	CODING	FBtr0333242
2L_6325388_SNP	T	C	T	0.1538	6	33	-8.504	0.0002103	0.000214136	-11.68	2.725e-06	1.60547e-06	-10.09	1.362e-06	1.50898e-06	3.176	0.1709	0.188641	Gef26	FBgn0021873	Gef26	NON_SYNONYMOUS_CODING	0],TranscriptAnnot[NON_SYNONYMOUS_CODING(MODERATE	MISSENSE	gTg/gCg	V21A	1422	Gef26	protein_coding	CODING	FBtr0300039	);NON_SYNONYMOUS_CODING(MODERATE	MISSENSE	gTg/gCg	V21A	1569	Gef26	protein_coding	CODING	FBtr0300038	);NON_SYNONYMOUS_CODING(MODERATE	MISSENSE	gTg/gCg	V21A	1569	Gef26	protein_coding	CODING	FBtr0333242
2L_6326078_SNP	T	C	C	0.1667	6	30	-7.081	0.001963	0.00296592	-11.73	3.232e-06	1.37931e-06	-9.404	5.791e-06	1.12159e-05	4.646	0.05606	0.0525673	Gef26	FBgn0021873	Gef26	SYNONYMOUS_CODING	0],TranscriptAnnot[SYNONYMOUS_CODING(LOW	SILENT	tgC/tgT	C214	1422	Gef26	protein_coding	CODING	FBtr0300039	);SYNONYMOUS_CODING(LOW	SILENT	tgC/tgT	C214	1569	Gef26	protein_coding	CODING	FBtr0300038	);SYNONYMOUS_CODING(LOW	SILENT	tgC/tgT	C214	1569	Gef26	protein_coding	CODING	FBtr0333242
2L_6326081_SNP	G	A	A	0.1892	7	30	-5.648	0.009583	0.0129614	-10.56	8.273e-06	7.6015e-06	-8.106	4.083e-05	0.000108057	4.915	0.03027	0.0304552	Gef26	FBgn0021873	Gef26	SYNONYMOUS_CODING	0],TranscriptAnnot[SYNONYMOUS_CODING(LOW	SILENT	caA/caG	Q215	1422	Gef26	protein_coding	CODING	FBtr0300039	);SYNONYMOUS_CODING(LOW	SILENT	caA/caG	Q215	1569	Gef26	protein_coding	CODING	FBtr0300038	);SYNONYMOUS_CODING(LOW	SILENT	caA/caG	Q215	1569	Gef26	protein_coding	CODING	FBtr0333242
2L_6327580_SNP	A	G	G	0.1	4	36	-8.305	0.004212	0.00312464	-13.87	2.05e-06	1.19706e-06	-11.09	1.261e-05	8.75269e-06	5.568	0.05095	0.0568361	Gef26	FBgn0021873	Gef26	NON_SYNONYMOUS_CODING	0],TranscriptAnnot[NON_SYNONYMOUS_CODING(MODERATE	MISSENSE	aGc/aAc	S715N	1422	Gef26	protein_coding	CODING	FBtr0300039	);NON_SYNONYMOUS_CODING(MODERATE	MISSENSE	aGc/aAc	S715N	1569	Gef26	protein_coding	CODING	FBtr0300038	);NON_SYNONYMOUS_CODING(MODERATE	MISSENSE	aGc/aAc	S715N	1569	Gef26	protein_coding	CODING	FBtr0333242
2L_6846109_SNP	G	A	A	0.1	4	36	-1.071	0.7263	0.717699	-12.92	1.554e-05	1.74483e-05	-6.998	0.01091	0.0124998	11.85	3.346e-06	4.60103e-06					],TranscriptAnnot[INTERGENIC(MODIFIER									)]
2L_6990130_SNP	A	C	A	0.1622	6	31	3.153	0.1998	0.204294	-6.345	0.02446	0.0161894	-1.596	0.508	0.502169	9.498	1.104e-05	7.3396e-06	uif	FBgn0031879	uif	INTRON	0],TranscriptAnnot[INTRON(MODIFIER				3557	uif	protein_coding	CODING	FBtr0290119	3);INTRON(MODIFIER				3557	uif	protein_coding	CODING	FBtr0339664	2);INTRON(MODIFIER				3589	uif	protein_coding	CODING	FBtr0302162
2L_7011344_SNP	G	C	G	0.1111	4	32	-0.9411	0.7315	0.752283	-12.36	1.991e-05	3.45475e-05	-6.653	0.008984	0.014985	11.42	3.282e-06	1.17624e-05		FBgn0263026	CG43321	UPSTREAM	918],TranscriptAnnot[INTERGENIC(MODIFIER									);UPSTREAM(MODIFIER				65	CG43321	protein_coding	CODING	FBtr0306925	)]
2L_7251077_SNP	T	C	C	0.125	5	35	4.012	0.1428	0.130222	-6.452	0.02947	0.0291308	-1.22	0.6388	0.697426	10.46	7.376e-06	3.85082e-06	CG13786	FBgn0031900	CG13786	NON_SYNONYMOUS_CODING	0],TranscriptAnnot[NON_SYNONYMOUS_CODING(MODERATE	MISSENSE	gGt/gAt	G502D	620	CG13786	protein_coding	CODING	FBtr0333353	)]
2L_7946791_SNP	T	C	C	0.1282	5	34	-3.286	0.2211	0.218302	-12.19	7.305e-06	3.02619e-06	-7.74	0.001614	0.00117062	8.908	0.000103	0.000263209	Snoo	FBgn0085450	Snoo	INTRON	0],TranscriptAnnot[INTRON(MODIFIER				1223	Snoo	protein_coding	CODING	FBtr0112717	1);INTRON(MODIFIER				1223	Snoo	protein_coding	CODING	FBtr0112718	2);INTRON(MODIFIER				1223	Snoo	protein_coding	CODING	FBtr0112719
2L_7946851_SNP	C	T	T	0.1282	5	34	-3.286	0.2211	0.218302	-12.19	7.305e-06	3.02619e-06	-7.74	0.001614	0.00117062	8.908	0.000103	0.000263209	Snoo	FBgn0085450	Snoo	INTRON	0],TranscriptAnnot[INTRON(MODIFIER				1223	Snoo	protein_coding	CODING	FBtr0112717	1);INTRON(MODIFIER				1223	Snoo	protein_coding	CODING	FBtr0112718	2);INTRON(MODIFIER				1223	Snoo	protein_coding	CODING	FBtr0112719
2L_8562119_SNP	A	G	G	0.2	7	28	2.424	0.3051	0.304721	-6.633	0.01105	0.00947272	-2.105	0.3527	0.35349	9.057	9.981e-06	1.56527e-05	Sema-1a	FBgn0011259	Sema-1a	INTRON	0],TranscriptAnnot[INTRON(MODIFIER				1131	Sema-1a	protein_coding	CODING	FBtr0329930	2);INTRON(MODIFIER				817	Sema-1a	protein_coding	CODING	FBtr0329932	2);INTRON(MODIFIER				820	Sema-1a	protein_coding	CODING	FBtr0329931
2L_9531647_SNP	C	T	T	0.1026	4	35	-0.9107	0.7694	0.75892	-12.54	3.837e-05	4.01796e-05	-6.726	0.01609	0.0178901	11.63	7.181e-06	8.02378e-06	Oatp30B	FBgn0032123	Oatp30B	INTRON	0],TranscriptAnnot[INTRON(MODIFIER				1197	Oatp30B	protein_coding	CODING	FBtr0079825	2);INTRON(MODIFIER				1197	Oatp30B	protein_coding	CODING	FBtr0079826	2);INTRON(MODIFIER				1197	Oatp30B	protein_coding	CODING	FBtr0079827
2L_9638967_SNP	T	C	C	0.1429	5	30	-8.28	0.000701	0.00115255	-13.1	1.984e-06	3.45074e-07	-10.69	2.802e-06	2.31063e-06	4.82	0.05346	0.060283	Apoltp	FBgn0032136	Apoltp	INTRON	0],TranscriptAnnot[INTRON(MODIFIER				4333	Apoltp	protein_coding	CODING	FBtr0303874	1)]
2L_966070_DEL	A	AGTTATTTA	AGTTATTTA	0.1053	4	34	-9.702	0.0009148	0.000434635	-14.95	8.44e-08	1.33003e-07	-12.33	6.898e-07	6.37423e-07	5.247	0.06405	0.0725738					],TranscriptAnnot[INTERGENIC(MODIFIER									)]
2L_9669543_SNP	C	G	C	0.25	9	27	2.986	0.1569	0.162743	-6.224	0.009116	0.0109349	-1.619	0.4335	0.530074	9.211	1.473e-07	4.36027e-07	CR44150	FBgn0264999	CR44150	DOWNSTREAM	564],TranscriptAnnot[DOWNSTREAM(MODIFIER					CR44150	ncRNA	NON_CODING	FBtr0335496	);INTERGENIC(MODIFIER									)]
2L_9669550_SNP	G	A	G	0.3421	13	25	4.003	0.03554	0.0322833	-3.167	0.1525	0.198602	0.4182	0.8257	0.645953	7.17	7.856e-06	2.27196e-05	CR44150	FBgn0264999	CR44150	DOWNSTREAM	557],TranscriptAnnot[DOWNSTREAM(MODIFIER					CR44150	ncRNA	NON_CODING	FBtr0335496	);INTERGENIC(MODIFIER									)]
2L_9669554_SNP	C	T	C	0.3158	12	26	3.193	0.1046	0.098043	-4.215	0.05936	0.0806197	-0.5107	0.7921	0.976962	7.408	5.525e-06	1.66384e-05	CR44150	FBgn0264999	CR44150	DOWNSTREAM	553],TranscriptAnnot[DOWNSTREAM(MODIFIER					CR44150	ncRNA	NON_CODING	FBtr0335496	);INTERGENIC(MODIFIER									)]
2L_9669583_SNP	A	T	A	0.3333	12	24	2.977	0.1428	0.128969	-4.414	0.05463	0.0626302	-0.7185	0.7189	0.860529	7.39	9.73e-06	2.1794e-05	CR44150	FBgn0264999	CR44150	DOWNSTREAM	524],TranscriptAnnot[DOWNSTREAM(MODIFIER					CR44150	ncRNA	NON_CODING	FBtr0335496	);INTERGENIC(MODIFIER									)]
2L_9669614_SNP	C	T	C	0.25	9	27	2.569	0.235	0.231183	-6.009	0.01255	0.0165094	-1.72	0.4138	0.523467	8.578	1.325e-06	5.18716e-06	CR44150	FBgn0264999	CR44150	DOWNSTREAM	493],TranscriptAnnot[DOWNSTREAM(MODIFIER					CR44150	ncRNA	NON_CODING	FBtr0335496	);INTERGENIC(MODIFIER									)]
2L_9669621_SNP	T	C	T	0.2571	9	26	2.638	0.2315	0.220997	-5.918	0.01554	0.0201721	-1.64	0.4436	0.558499	8.556	2.145e-06	7.31192e-06	CR44150	FBgn0264999	CR44150	DOWNSTREAM	486],TranscriptAnnot[DOWNSTREAM(MODIFIER					CR44150	ncRNA	NON_CODING	FBtr0335496	);INTERGENIC(MODIFIER									)]
2L_9669629_INS	A	AGTATCA	A	0.2571	9	26	2.638	0.2315	0.220997	-5.918	0.01554	0.0201721	-1.64	0.4436	0.558499	8.556	2.145e-06	7.31192e-06	CR44150	FBgn0264999	CR44150	DOWNSTREAM	477],TranscriptAnnot[DOWNSTREAM(MODIFIER					CR44150	ncRNA	NON_CODING	FBtr0335496	);INTERGENIC(MODIFIER									)]
2L_9669640_SNP	C	T	C	0.2812	9	23	3.222	0.1466	0.139724	-5.55	0.02922	0.0360319	-1.164	0.5954	0.743361	8.772	2.55e-06	5.80796e-06	CR44150	FBgn0264999	CR44150	DOWNSTREAM	467],TranscriptAnnot[DOWNSTREAM(MODIFIER					CR44150	ncRNA	NON_CODING	FBtr0335496	);INTERGENIC(MODIFIER									)]
2R_10575835_SNP	A	T	T	0.1053	4	34	-7.714	0.009883	0.00663588	-13.6	7.36e-06	6.90165e-06	-10.66	5.285e-05	4.07852e-05	5.882	0.04404	0.0663387	mspo	FBgn0020269	mspo	INTRON	0],TranscriptAnnot[INTRON(MODIFIER				601	mspo	protein_coding	CODING	FBtr0087477	1)]
2R_10610936_SNP	C	T	C	0.1053	4	34	2.205	0.4774	0.456901	-8.685	0.007666	0.00564856	-3.24	0.2611	0.284252	10.89	4.724e-05	9.96021e-06					],TranscriptAnnot[INTERGENIC(MODIFIER									)]
2R_11973345_SNP	C	A	A	0.3947	15	23	-8.222	2.738e-07	2.59391e-07	-6.233	0.001759	0.000561245	-7.227	2.86e-06	8.29596e-07	-1.989	0.2879	0.280796	Dg	FBgn0034072	Dg	INTRON	0],TranscriptAnnot[INTRON(MODIFIER				1179	Dg	protein_coding	CODING	FBtr0087258	8);INTRON(MODIFIER				1262	Dg	protein_coding	CODING	FBtr0306238	9);INTRON(MODIFIER				914	Dg	protein_coding	CODING	FBtr0087257
2R_12229462_SNP	A	G	G	0.1579	6	32	-9.158	0.0001289	5.39593e-05	-9.985	0.0001557	5.7399e-05	-9.572	1.084e-05	2.4738e-06	0.8271	0.7425	0.834987		FBgn0034117	CG7997	SYNONYMOUS_CODING	0;FBgn0010611	Hmgs	DOWNSTREAM	702],TranscriptAnnot[DOWNSTREAM(MODIFIER				465	Hmgs	protein_coding	CODING	FBtr0087145	);DOWNSTREAM(MODIFIER				465	Hmgs	protein_coding	CODING	FBtr0087146	);DOWNSTREAM(MODIFIER				465	Hmgs
2R_12348028_SNP	T	A	A	0.2051	8	31	-4.98	0.02127	0.0210716	-10.29	3.633e-06	4.69439e-06	-7.634	7.385e-05	0.000143097	5.309	0.01175	0.0142269					],TranscriptAnnot[INTERGENIC(MODIFIER									)]
2R_12439016_SNP	C	T	T	0.1842	7	31	-9.306	2.546e-05	8.52961e-06	-9.098	0.0002728	0.000168742	-9.202	6.242e-06	2.22673e-06	-0.2076	0.9299	0.789593		FBgn0034135	Syn2	UPSTREAM	749],TranscriptAnnot[INTERGENIC(MODIFIER									);UPSTREAM(MODIFIER				459	Syn2	protein_coding	CODING	FBtr0087095	);UPSTREAM(MODIFIER				459	Syn2	protein_coding	CODING	FBtr0087096
2R_12605844_DEL	G	GG	GG	0.1842	7	31	-8.358	4.614e-05	9.97438e-05	-9.289	0.0001883	9.73884e-05	-8.824	8.172e-06	8.40732e-06	0.9311	0.6785	0.74008	CG30463	FBgn0050463	CG30463	INTRON	0],TranscriptAnnot[INTRON(MODIFIER				647	CG30463	protein_coding	CODING	FBtr0087113	1);INTRON(MODIFIER				647	CG30463	protein_coding	CODING	FBtr0113379	1);INTRON(MODIFIER				650	CG30463	protein_coding	CODING	FBtr0087112
2R_12779845_SNP	T	C	T	0.1026	4	35	-11.48	2.974e-05	1.51806e-05	-11.76	0.0001555	9.1243e-05	-11.62	4.215e-06	1.84919e-06	0.2794	0.9248	0.956768	CG8910	FBgn0025833	CG8910	INTRON	0],TranscriptAnnot[INTRON(MODIFIER				608	CG8910	protein_coding	CODING	FBtr0087071	2)]
2R_12779847_SNP	A	T	A	0.1026	4	35	-11.48	2.974e-05	1.51806e-05	-11.76	0.0001555	9.1243e-05	-11.62	4.215e-06	1.84919e-06	0.2794	0.9248	0.956768	CG8910	FBgn0025833	CG8910	INTRON	0],TranscriptAnnot[INTRON(MODIFIER				608	CG8910	protein_coding	CODING	FBtr0087071	2)]
2R_12779858_SNP	T	G	T	0.1053	4	34	-11.46	3.995e-05	1.65566e-05	-11.76	0.0001951	9.25254e-05	-11.61	5.928e-06	1.98523e-06	0.3017	0.92	0.96675	CG8910	FBgn0025833	CG8910	INTRON	0],TranscriptAnnot[INTRON(MODIFIER				608	CG8910	protein_coding	CODING	FBtr0087071	2)]
2R_12779860_SNP	G	A	G	0.1026	4	35	-11.48	2.974e-05	1.51806e-05	-11.76	0.0001555	9.1243e-05	-11.62	4.215e-06	1.84919e-06	0.2794	0.9248	0.956768	CG8910	FBgn0025833	CG8910	INTRON	0],TranscriptAnnot[INTRON(MODIFIER				608	CG8910	protein_coding	CODING	FBtr0087071	2)]
2R_12779908_SNP	A	T	A	0.1026	4	35	-11.48	2.974e-05	1.51806e-05	-11.76	0.0001555	9.1243e-05	-11.62	4.215e-06	1.84919e-06	0.2794	0.9248	0.956768	CG8910	FBgn0025833	CG8910	INTRON	0],TranscriptAnnot[INTRON(MODIFIER				608	CG8910	protein_coding	CODING	FBtr0087071	2)]
2R_12779919_SNP	A	G	A	0.1026	4	35	-11.48	2.974e-05	1.51806e-05	-11.76	0.0001555	9.1243e-05	-11.62	4.215e-06	1.84919e-06	0.2794	0.9248	0.956768	CG8910	FBgn0025833	CG8910	INTRON	0],TranscriptAnnot[INTRON(MODIFIER				608	CG8910	protein_coding	CODING	FBtr0087071	2)]
2R_12779940_SNP	G	A	G	0.1026	4	35	-11.48	2.974e-05	1.51806e-05	-11.76	0.0001555	9.1243e-05	-11.62	4.215e-06	1.84919e-06	0.2794	0.9248	0.956768	CG8910	FBgn0025833	CG8910	INTRON	0],TranscriptAnnot[INTRON(MODIFIER				608	CG8910	protein_coding	CODING	FBtr0087071	2)]
2R_12779942_SNP	A	T	A	0.1053	4	34	-11.46	3.995e-05	1.65566e-05	-11.76	0.0001951	9.25254e-05	-11.61	5.928e-06	1.98523e-06	0.3017	0.92	0.96675	CG8910	FBgn0025833	CG8910	INTRON	0],TranscriptAnnot[INTRON(MODIFIER				608	CG8910	protein_coding	CODING	FBtr0087071	2)]
2R_12779975_SNP	T	C	T	0.1026	4	35	-11.48	2.974e-05	1.51806e-05	-11.76	0.0001555	9.1243e-05	-11.62	4.215e-06	1.84919e-06	0.2794	0.9248	0.956768	CG8910	FBgn0025833	CG8910	INTRON	0],TranscriptAnnot[INTRON(MODIFIER				608	CG8910	protein_coding	CODING	FBtr0087071	2)]
2R_13549443_SNP	T	C	C	0.1316	5	33	-9.048	0.0003334	0.00028215	-12.39	2.66e-06	2.09422e-06	-10.72	9.776e-07	1.48347e-06	3.344	0.2169	0.219214					],TranscriptAnnot[INTERGENIC(MODIFIER									)]
2R_13766470_SNP	T	C	T	0.1053	4	34	-4.221	0.1693	0.150491	-13.79	3.223e-06	1.92405e-06	-9.007	0.0008691	0.000745723	9.573	0.0004249	0.000360976		FBgn0011589	elk	INTRON	0;FBgn0050325	CG30325	NON_SYNONYMOUS_CODING	0],TranscriptAnnot[INTRON(MODIFIER				1284	elk	protein_coding	CODING	FBtr0086802	2);NON_SYNONYMOUS_CODING(MODERATE	MISSENSE	aAa/aGa	K298R	750	CG30325	protein_coding	CODING	FBtr0086821	)]
2R_13992352_SNP	C	G	G	0.125	5	35	-0.3358	0.9038	0.900621	-10.66	0.0001254	8.57336e-05	-5.5	0.02918	0.0301427	10.33	1.052e-05	5.43437e-06	CG5756	FBgn0034301	CG5756	SYNONYMOUS_CODING	0],TranscriptAnnot[SYNONYMOUS_CODING(LOW	SILENT	ccC/ccG	P106	1220	CG5756	protein_coding	CODING	FBtr0330001	);SYNONYMOUS_CODING(LOW	SILENT	ccC/ccG	P106	742	CG5756	protein_coding	CODING	FBtr0086785	)]
2R_13992388_SNP	A	G	G	0.125	5	35	-0.3358	0.9038	0.900621	-10.66	0.0001254	8.57336e-05	-5.5	0.02918	0.0301427	10.33	1.052e-05	5.43437e-06	CG5756	FBgn0034301	CG5756	SYNONYMOUS_CODING	0],TranscriptAnnot[SYNONYMOUS_CODING(LOW	SILENT	acC/acT	T94	1220	CG5756	protein_coding	CODING	FBtr0330001	);SYNONYMOUS_CODING(LOW	SILENT	acC/acT	T94	742	CG5756	protein_coding	CODING	FBtr0086785	)]
2R_14032536_SNP	C	G	G	0.1944	7	29	5.526	0.01196	0.015596	-3.474	0.1894	0.215902	1.026	0.6391	0.546754	9	2.124e-05	7.26932e-06	pAbp	FBgn0265297	pAbp	SYNONYMOUS_CODING	0],TranscriptAnnot[SYNONYMOUS_CODING(LOW	SILENT	ctG/ctC	L572	634	pAbp	protein_coding	CODING	FBtr0086736	);SYNONYMOUS_CODING(LOW	SILENT	ctG/ctC	L572	634	pAbp	protein_coding	CODING	FBtr0086738	);SYNONYMOUS_CODING(LOW	SILENT	ctG/ctC	L572	634	pAbp	protein_coding	CODING	FBtr0086740
2R_15035845_SNP	A	T	A	0.1316	5	33	-9.207	0.0003829	0.000209592	-12.38	2.553e-06	2.0285e-06	-10.79	1.38e-06	1.09882e-06	3.174	0.2361	0.245443	ena	FBgn0000578	ena	INTRON	0],TranscriptAnnot[INTRON(MODIFIER				684	ena	protein_coding	CODING	FBtr0086582	1);INTRON(MODIFIER				684	ena	protein_coding	CODING	FBtr0086583	2);INTRON(MODIFIER				684	ena	protein_coding	CODING	FBtr0100176
2R_15511401_SNP	G	A	A	0.1	4	36	-12.46	2.917e-06	1.378e-06	-7.445	0.02225	0.01557	-9.953	0.0001384	6.17806e-05	-5.018	0.08005	0.0620054	sm	FBgn0003435	sm	INTRON	0],TranscriptAnnot[INTRON(MODIFIER				434	sm	protein_coding	CODING	FBtr0308786	2);INTRON(MODIFIER				475	sm	protein_coding	CODING	FBtr0086492	2);INTRON(MODIFIER				475	sm	protein_coding	CODING	FBtr0100232
2R_15511658_SNP	A	C	C	0.125	5	35	-10.9	8.33e-06	4.2022e-06	-5.397	0.07129	0.0527945	-8.151	0.0007435	0.000357278	-5.507	0.03243	0.0245919	sm	FBgn0003435	sm	INTRON	0],TranscriptAnnot[INTRON(MODIFIER				434	sm	protein_coding	CODING	FBtr0308786	2);INTRON(MODIFIER				475	sm	protein_coding	CODING	FBtr0086492	2);INTRON(MODIFIER				475	sm	protein_coding	CODING	FBtr0100232
2R_16442211_SNP	A	G	G	0.2973	11	26	2.077	0.3305	0.301491	-5.915	0.008151	0.00592979	-1.919	0.3348	0.306814	7.992	8.41e-06	6.4917e-06					],TranscriptAnnot[INTERGENIC(MODIFIER									)]
2R_16702726_SNP	T	C	C	0.1579	6	32	-10.49	3.986e-06	1.52219e-06	-5.218	0.04308	0.0398659	-7.852	0.0002456	0.000172776	-5.27	0.02328	0.0223733					],TranscriptAnnot[INTERGENIC(MODIFIER									)]
2R_16702778_SNP	A	G	G	0.1538	6	33	-10.34	5.741e-06	2.23505e-06	-4.616	0.1016	0.0648044	-7.476	0.001032	0.000344612	-5.721	0.01603	0.0132474					],TranscriptAnnot[INTERGENIC(MODIFIER									)]
2R_16749783_SNP	T	C	C	0.125	5	35	-5.318	0.04954	0.042546	-12.58	2.083e-06	1.07032e-06	-8.948	0.0001637	0.000122219	7.26	0.003854	0.00376683					],TranscriptAnnot[INTERGENIC(MODIFIER									)]
2R_16832102_SNP	T	A	A	0.4737	18	20	3.507	0.06135	0.0493604	-3.621	0.07916	0.0707177	-0.05672	0.9748	0.968505	7.128	1.079e-05	2.68848e-06	Act57B	FBgn0000044	Act57B	INTRON	0],TranscriptAnnot[INTRON(MODIFIER				376	Act57B	protein_coding	CODING	FBtr0071519	1);UTR_5_PRIME(MODIFIER				360	Act57B	protein_coding	CODING	FBtr0300946	1)]
2R_16832108_SNP	T	G	G	0.4737	18	20	3.507	0.06135	0.0493604	-3.621	0.07916	0.0707177	-0.05672	0.9748	0.968505	7.128	1.079e-05	2.68848e-06	Act57B	FBgn0000044	Act57B	INTRON	0],TranscriptAnnot[INTRON(MODIFIER				376	Act57B	protein_coding	CODING	FBtr0071519	1);START_GAINED(LOW				360	Act57B	protein_coding	CODING	FBtr0300946	1)]
2R_17259782_INS	TTATAAGAAAT	T	T	0.1429	5	30	5.581	0.0472	0.034746	-4.497	0.1166	0.110986	0.5419	0.8338	0.833579	10.08	1.512e-05	6.63192e-06	cv-2	FBgn0000395	cv-2	INTRON	0],TranscriptAnnot[INTRON(MODIFIER				751	cv-2	protein_coding	CODING	FBtr0071610	1)]
2R_17259797_SNP	C	T	T	0.1579	6	32	2.022	0.4407	0.417264	-7.454	0.007299	0.00460758	-2.716	0.269	0.272598	9.476	2.189e-05	5.80658e-06	cv-2	FBgn0000395	cv-2	INTRON	0],TranscriptAnnot[INTRON(MODIFIER				751	cv-2	protein_coding	CODING	FBtr0071610	1)]
2R_17810035_SNP	C	G	G	0.1351	5	32	3.648	0.1792	0.172566	-6.372	0.01377	0.0213928	-1.362	0.5713	0.569541	10.02	5.427e-06	8.03373e-06	Fili	FBgn0085397	Fili	INTRON	0],TranscriptAnnot[INTRON(MODIFIER				738	Fili	protein_coding	CODING	FBtr0112593	2);INTRON(MODIFIER				738	Fili	protein_coding	CODING	FBtr0330338	4)]
2R_18070973_SNP	T	C	C	0.1053	4	34	3.469	0.2637	0.239296	-8.491	0.0101	0.0122472	-2.511	0.3904	0.485416	11.96	4.065e-06	2.45793e-06	DOWNSTREAM	FBgn0034707	MED16	SYNONYMOUS_CODING	0;FBgn0034705	CG11170	UPSTREAM	636;FBgn0034706	CG11275	DOWNSTREAM	826],TranscriptAnnot[DOWNSTREAM(MODIFIER				417	CG11275	protein_coding	CODING	FBtr0071769	);SYNONYMOUS_CODING(LOW	SILENT	tcC/tcT	S86	818	MED16	protein_coding	CODING	FBtr0071770	);UPSTREAM(MODIFIER
2R_18477844_SNP	T	C	C	0.1316	5	33	-11.21	5.622e-06	2.05509e-06	-8.967	0.00236	0.00115459	-10.09	1.985e-05	4.71917e-06	-2.24	0.4029	0.319125	dnr1	FBgn0260866	dnr1	INTRON	0],TranscriptAnnot[INTRON(MODIFIER				676	dnr1	protein_coding	CODING	FBtr0071837	1);INTRON(MODIFIER				696	dnr1	protein_coding	CODING	FBtr0330229	1)]
2R_18597546_SNP	C	T	T	0.1026	4	35	-6.69	0.026	0.0198071	-14.17	1.259e-06	1.00556e-06	-10.43	6.68e-05	6.44467e-05	7.484	0.007942	0.00791857	CG30275	FBgn0050275	CG30275	SYNONYMOUS_CODING	0],TranscriptAnnot[SYNONYMOUS_CODING(LOW	SILENT	tcT/tcC	S561	1291	CG30275	protein_coding	CODING	FBtr0310650	);SYNONYMOUS_CODING(LOW	SILENT	tcT/tcC	S574	1304	CG30275	protein_coding	CODING	FBtr0273316	)]
2R_18950938_SNP	C	G	G	0.1	4	36	-7.339	0.01252	0.00991802	-13.6	3.842e-06	2.80759e-06	-10.47	4.992e-05	4.63255e-05	6.256	0.02719	0.0284381	ccC/ccG	FBgn0034814	CG9890	SYNONYMOUS_CODING	0;FBgn0010622	l(2)06496	UPSTREAM	822],TranscriptAnnot[SYNONYMOUS_CODING(LOW	SILENT	ccC/ccG	P251	452	CG9890	protein_coding	CODING	FBtr0071984	);UPSTREAM(MODIFIER				192	l_2_06496	protein_coding	CODING	FBtr0071985	);UPSTREAM(MODIFIER				192	l_2_06496
2R_19655692_SNP	T	C	C	0.1316	5	33	-10.08	8.999e-05	3.4622e-05	-9.878	0.0006525	0.0003935	-9.98	2.714e-05	9.43103e-06	-0.2033	0.9401	0.799699	CG9850	FBgn0034903	CG9850	SYNONYMOUS_CODING	0],TranscriptAnnot[SYNONYMOUS_CODING(LOW	SILENT	cgG/cgA	R327	1102	CG9850	protein_coding	CODING	FBtr0290120	);SYNONYMOUS_CODING(LOW	SILENT	cgG/cgA	R327	638	CG9850	protein_coding	CODING	FBtr0310330	);SYNONYMOUS_CODING(LOW	SILENT	cgG/cgA	R327	639	CG9850	protein_coding	CODING	FBtr0100329
2R_19996007_SNP	A	T	T	0.1026	4	35	0.6849	0.8242	0.817503	-12.67	3.273e-05	2.40827e-05	-5.994	0.03302	0.0370876	13.36	4.67e-08	2.18669e-08	CG4049	FBgn0034976	CG4049	NON_SYNONYMOUS_CODING	0],TranscriptAnnot[NON_SYNONYMOUS_CODING(MODERATE	MISSENSE	Acc/Tcc	T1478S	1669	CG4049	protein_coding	CODING	FBtr0072285	)]
2R_19996050_SNP	C	A	A	0.1026	4	35	0.6849	0.8242	0.817503	-12.67	3.273e-05	2.40827e-05	-5.994	0.03302	0.0370876	13.36	4.67e-08	2.18669e-08	CG4049	FBgn0034976	CG4049	NON_SYNONYMOUS_CODING	0],TranscriptAnnot[NON_SYNONYMOUS_CODING(MODERATE	MISSENSE	caT/caG	H1463Q	1669	CG4049	protein_coding	CODING	FBtr0072285	)]
2R_19996215_SNP	T	A	A	0.1026	4	35	0.6849	0.8242	0.817503	-12.67	3.273e-05	2.40827e-05	-5.994	0.03302	0.0370876	13.36	4.67e-08	2.18669e-08	CG4049	FBgn0034976	CG4049	INTRON	0],TranscriptAnnot[INTRON(MODIFIER				1669	CG4049	protein_coding	CODING	FBtr0072285	7)]
2R_20358203_SNP	C	G	G	0.1026	4	35	-7.658	0.00934	0.00698893	-13.1	1.447e-05	8.4905e-06	-10.38	7.075e-05	5.78489e-05	5.445	0.05944	0.0590763	CG13579	FBgn0035010	CG13579	INTRON	0],TranscriptAnnot[INTRON(MODIFIER				650	CG13579	protein_coding	CODING	FBtr0072298	1);INTRON(MODIFIER				716	CG13579	protein_coding	CODING	FBtr0330230	1)]
2R_2689044_SNP	T	C	C	0.1389	5	31	-6.199	0.0189	0.0179364	-12.58	6.585e-06	1.65618e-06	-9.39	9.081e-05	6.29162e-05	6.382	0.01296	0.0130506					],TranscriptAnnot[INTERGENIC(MODIFIER									)]
2R_2747886_SNP	G	C	C	0.1053	4	34	-4.342	0.1489	0.138798	-13.93	2.21e-06	2.56351e-06	-9.135	0.0005552	0.00100483	9.586	0.0005296	0.000288545					],TranscriptAnnot[INTERGENIC(MODIFIER									)]
2R_2756387_SNP	G	T	T	0.1026	4	35	-4.464	0.1351	0.127211	-13.94	1.532e-06	2.42608e-06	-9.201	0.0004372	0.000885627	9.475	0.0005462	0.000350806	coro	FBgn0033109	coro	INTRON	0],TranscriptAnnot[INTRON(MODIFIER				528	coro	protein_coding	CODING	FBtr0086207	1);INTRON(MODIFIER				528	coro	protein_coding	CODING	FBtr0086209	1);INTRON(MODIFIER				534	coro	protein_coding	CODING	FBtr0336653
2R_2756388_SNP	T	C	C	0.1026	4	35	-4.464	0.1351	0.127211	-13.94	1.532e-06	2.42608e-06	-9.201	0.0004372	0.000885627	9.475	0.0005462	0.000350806	coro	FBgn0033109	coro	INTRON	0],TranscriptAnnot[INTRON(MODIFIER				528	coro	protein_coding	CODING	FBtr0086207	1);INTRON(MODIFIER				528	coro	protein_coding	CODING	FBtr0086209	1);INTRON(MODIFIER				534	coro	protein_coding	CODING	FBtr0336653
2R_2756660_SNP	G	A	A	0.1026	4	35	-4.464	0.1351	0.127211	-13.94	1.532e-06	2.42608e-06	-9.201	0.0004372	0.000885627	9.475	0.0005462	0.000350806	coro	FBgn0033109	coro	INTRON	0],TranscriptAnnot[INTRON(MODIFIER				528	coro	protein_coding	CODING	FBtr0086207	1);INTRON(MODIFIER				528	coro	protein_coding	CODING	FBtr0086209	1);INTRON(MODIFIER				534	coro	protein_coding	CODING	FBtr0336653
2R_2768770_SNP	A	C	C	0.1212	4	29	0.5553	0.8669	0.85314	-11.09	0.001054	0.000681824	-5.266	0.08313	0.0968838	11.64	3.555e-05	5.72097e-06		FBgn0033113	Spn42Dc	INTRON	0;FBgn0033112	Spn42Db	UPSTREAM	495],TranscriptAnnot[INTRON(MODIFIER				403	Spn42Dc	protein_coding	CODING	FBtr0305679	1);UPSTREAM(MODIFIER				286	Spn42Db	protein_coding	CODING	FBtr0310521	);UPSTREAM(MODIFIER				388	Spn42Db
2R_393372_SNP	C	A	A	0.1515	5	28	-0.9479	0.7337	0.728363	-11.04	0.0001061	8.52213e-05	-5.992	0.02031	0.0216719	10.09	8.679e-06	2.4307e-05					],TranscriptAnnot[INTERGENIC(MODIFIER									)]
2R_4852249_SNP	T	C	C	0.1351	5	32	0.8264	0.7657	0.759877	-9.712	0.0008927	0.000643573	-4.443	0.08969	0.0904274	10.54	2.504e-06	7.17659e-06	CG8216	FBgn0033358	CG8216	INTRON	0],TranscriptAnnot[INTRON(MODIFIER				245	CG8216	protein_coding	CODING	FBtr0088671	2)]
2R_5252762_SNP	T	C	C	0.1667	6	30	-4.073	0.08396	0.0997114	-11.63	7.275e-06	3.12414e-06	-7.853	0.0004528	0.000530639	7.56	0.0004474	0.00136186	CG13954	FBgn0033405	CG13954	INTRON	0],TranscriptAnnot[INTRON(MODIFIER				775	CG13954	protein_coding	CODING	FBtr0332996	7);INTRON(MODIFIER				775	CG13954	protein_coding	CODING	FBtr0332997	7)]
2R_6795797_SNP	A	G	G	0.2051	8	31	1.125	0.6294	0.613532	-7.637	0.001398	0.00136294	-3.256	0.1299	0.152541	8.762	6.664e-06	3.45587e-06					],TranscriptAnnot[INTERGENIC(MODIFIER									)]
2R_6816221_SNP	C	A	A	0.1579	6	32	0.3279	0.9001	0.895758	-9.328	0.0004575	0.000314053	-4.5	0.05968	0.0603897	9.656	1.465e-05	7.04068e-06					],TranscriptAnnot[INTERGENIC(MODIFIER									)]
2R_6953995_DEL	A	ATTAAATACTTCTGAGTGCTGTCAAA	ATTAAATACTTCTGAGTGCTGTCAAA	0.1622	6	31	-8.98	0.0001486	8.52297e-05	-9.545	0.0003965	0.00015676	-9.262	2.474e-05	6.87219e-06	0.5652	0.8222	0.942551	luna	FBgn0040765	luna	INTRON	0],TranscriptAnnot[INTRON(MODIFIER				570	luna	protein_coding	CODING	FBtr0088210	2);INTRON(MODIFIER				570	luna	protein_coding	CODING	FBtr0333066	2)]
2R_7985800_SNP	A	G	G	0.3333	12	24	4.414	0.01879	0.0218681	-3.31	0.1287	0.149533	0.5522	0.7614	0.715611	7.724	1.867e-05	8.1813e-06	jeb	FBgn0086677	jeb	INTRON	0],TranscriptAnnot[INTRON(MODIFIER				560	jeb	protein_coding	CODING	FBtr0088021	1);INTRON(MODIFIER				560	jeb	protein_coding	CODING	FBtr0333065	1)]
2R_8877848_SNP	A	T	A	0.1765	6	28	4.227	0.08129	0.0890121	-5.349	0.05736	0.0519364	-0.5606	0.8121	0.875712	9.576	2.908e-05	5.3075e-06					],TranscriptAnnot[INTERGENIC(MODIFIER									)]
2R_9476717_SNP	T	G	G	0.1282	5	34	-8.857	0.0005709	0.000386568	-11.91	1.405e-05	7.81033e-06	-10.38	6.961e-06	4.36129e-06	3.051	0.2427	0.274726	CG6191	FBgn0027581	CG6191	INTRON	0],TranscriptAnnot[INTRON(MODIFIER				717	CG6191	protein_coding	CODING	FBtr0087678	2);INTRON(MODIFIER				728	CG6191	protein_coding	CODING	FBtr0330617	2);INTRON(MODIFIER				746	CG6191	protein_coding	CODING	FBtr0330618
2R_9569119_SNP	G	A	A	0.1026	4	35	-11.72	2.19e-05	8.93919e-06	-10.26	0.001243	0.000901525	-10.99	2.047e-05	8.70556e-06	-1.459	0.621	0.490679	fas	FBgn0000633	fas	INTRON	0],TranscriptAnnot[INTRON(MODIFIER				822	fas	protein_coding	CODING	FBtr0087625	3)]
2R_9704228_SNP	A	G	G	0.1	4	36	-11.99	8.973e-06	4.54786e-06	-11.33	0.000247	0.000183283	-11.66	3.064e-06	1.4133e-06	-0.6634	0.8205	0.674676	stj	FBgn0261041	stj	INTRON	0],TranscriptAnnot[INTRON(MODIFIER				1218	stj	protein_coding	CODING	FBtr0087631	18);INTRON(MODIFIER				1237	stj	protein_coding	CODING	FBtr0304695	19);INTRON(MODIFIER				1271	stj	protein_coding	CODING	FBtr0304694
3L_10415766_SNP	A	G	A	0.125	5	35	-8.928	0.0005067	0.000330157	-11.52	2.398e-05	2.07231e-05	-10.22	8.157e-06	8.25515e-06	2.591	0.3257	0.352387					],TranscriptAnnot[INTERGENIC(MODIFIER									)]
3L_10415868_SNP	A	G	A	0.125	5	35	-8.928	0.0005067	0.000330157	-11.52	2.398e-05	2.07231e-05	-10.22	8.157e-06	8.25515e-06	2.591	0.3257	0.352387					],TranscriptAnnot[INTERGENIC(MODIFIER									)]
3L_11096215_SNP	T	G	G	0.3	12	28	7.683	1.567e-05	8.22219e-06	5.408	0.01052	0.00875533	6.545	0.000127	9.03509e-05	2.276	0.2302	0.194455		FBgn0052072	Elo68alpha	UPSTREAM	85;FBgn0052071	CG32071	DOWNSTREAM	306],TranscriptAnnot[DOWNSTREAM(MODIFIER				150	CG32071	protein_coding	CODING	FBtr0076231	);INTERGENIC(MODIFIER									);UPSTREAM(MODIFIER				262	Elo68alpha
3L_11216118_SNP	G	A	A	0.1282	5	34	-7.475	0.005148	0.00345849	-11.99	1.182e-05	4.66481e-06	-9.731	3.721e-05	2.02593e-05	4.512	0.08754	0.0830538	CG42671	FBgn0261553	CG42671	SYNONYMOUS_CODING	0],TranscriptAnnot[SYNONYMOUS_CODING(LOW	SILENT	ccA/ccG	P285	1233	CG42671	protein_coding	CODING	FBtr0302696	);SYNONYMOUS_CODING(LOW	SILENT	ccA/ccG	P285	1233	CG42671	protein_coding	CODING	FBtr0302697	);SYNONYMOUS_CODING(LOW	SILENT	ccA/ccG	P285	1233	CG42671	protein_coding	CODING	FBtr0302699
3L_11538220_SNP	A	G	G	0.1111	4	32	-4.825	0.1142	0.100007	-13.24	1.592e-05	7.57615e-06	-9.034	0.0008808	0.000705517	8.417	0.003227	0.00263512	Mob2	FBgn0259481	Mob2	INTRON	0],TranscriptAnnot[INTRON(MODIFIER				431	Mob2	protein_coding	CODING	FBtr0089330	1);INTRON(MODIFIER				566	Mob2	protein_coding	CODING	FBtr0089331	1);INTRON(MODIFIER				728	Mob2	protein_coding	CODING	FBtr0089332
3L_11693283_SNP	T	C	C	0.2	8	32	-8.781	1.669e-05	8.7921e-06	-6.594	0.006138	0.00407448	-7.687	7.772e-05	2.95209e-05	-2.186	0.3158	0.239837		FBgn0036196	CG11658	UTR_3_PRIME	0;FBgn0036195	CG6053	UPSTREAM	920],TranscriptAnnot[UPSTREAM(MODIFIER				576	CG6053	protein_coding	CODING	FBtr0301326	);UPSTREAM(MODIFIER				585	CG6053	protein_coding	CODING	FBtr0332765	);UTR_3_PRIME(MODIFIER				351	CG11658
3L_11693323_SNP	T	A	A	0.175	7	33	-9.445	9.519e-06	4.84237e-06	-7.328	0.003609	0.0016685	-8.386	3.6e-05	1.01673e-05	-2.117	0.3566	0.328578		FBgn0036196	CG11658	UTR_3_PRIME	0;FBgn0036195	CG6053	UPSTREAM	960],TranscriptAnnot[UPSTREAM(MODIFIER				576	CG6053	protein_coding	CODING	FBtr0301326	);UPSTREAM(MODIFIER				585	CG6053	protein_coding	CODING	FBtr0332765	);UTR_3_PRIME(MODIFIER				351	CG11658
3L_11693575_SNP	C	G	G	0.225	9	31	-9.173	1.333e-06	5.99303e-07	-8.508	0.0001087	4.09164e-05	-8.841	4.864e-07	1.02266e-07	-0.6643	0.7518	0.685386	CG11658	FBgn0036196	CG11658	UTR_3_PRIME	0],TranscriptAnnot[UTR_3_PRIME(MODIFIER				351	CG11658	protein_coding	CODING	FBtr0076124	5);UTR_3_PRIME(MODIFIER				351	CG11658	protein_coding	CODING	FBtr0076125	5);UTR_3_PRIME(MODIFIER				351	CG11658	protein_coding	CODING	FBtr0076126
3L_11693605_SNP	A	G	G	0.225	9	31	-9.173	1.333e-06	5.99303e-07	-8.508	0.0001087	4.09164e-05	-8.841	4.864e-07	1.02266e-07	-0.6643	0.7518	0.685386	CG11658	FBgn0036196	CG11658	UTR_3_PRIME	0],TranscriptAnnot[UTR_3_PRIME(MODIFIER				351	CG11658	protein_coding	CODING	FBtr0076124	5);UTR_3_PRIME(MODIFIER				351	CG11658	protein_coding	CODING	FBtr0076125	5);UTR_3_PRIME(MODIFIER				351	CG11658	protein_coding	CODING	FBtr0076126
3L_11793497_SNP	C	A	A	0.1026	4	35	-6.249	0.03779	0.0302661	-13.96	2.131e-06	2.37524e-06	-10.11	0.000131	0.000138563	7.716	0.005384	0.0073958	CG10361	FBgn0036208	CG10361	INTRON	0],TranscriptAnnot[INTRON(MODIFIER				417	CG10361	protein_coding	CODING	FBtr0076084	1)]
3L_12420333_SNP	T	A	A	0.1538	6	33	-8.123	0.0008076	0.000454323	-11.34	3.247e-06	2.1614e-06	-9.73	4.152e-06	2.2767e-06	3.214	0.178	0.182798	toe	FBgn0036285	toe	INTRON	0],TranscriptAnnot[INTRON(MODIFIER				550	toe	protein_coding	CODING	FBtr0332087	2);INTRON(MODIFIER				640	toe	protein_coding	CODING	FBtr0075980	2)]
3L_12881349_SNP	A	G	G	0.1053	4	34	-5.701	0.06128	0.0495711	-13.45	7.89e-06	3.52284e-06	-9.574	0.000344	0.000130488	7.745	0.006884	0.0118899	CG14120	FBgn0036321	CG14120	SYNONYMOUS_CODING	0],TranscriptAnnot[SYNONYMOUS_CODING(LOW	SILENT	caG/caA	Q1066	1371	CG14120	protein_coding	CODING	FBtr0075868	)]
3L_12885816_SNP	T	A	A	0.1	4	36	-5.579	0.06226	0.054179	-13.25	8.052e-06	5.91898e-06	-9.414	0.0003657	0.000186615	7.671	0.005848	0.013172		FBgn0036323	CG14118	NON_SYNONYMOUS_CODING	0;FBgn0264486	CG43894	DOWNSTREAM	554],TranscriptAnnot[DOWNSTREAM(MODIFIER				232	CG43894	protein_coding	CODING	FBtr0332805	);NON_SYNONYMOUS_CODING(MODERATE	MISSENSE	Atg/Ttg	M2L	439	CG14118	protein_coding	CODING	FBtr0075870	)]
3L_13249337_SNP	G	C	C	0.1	4	36	3.836	0.2054	0.190962	-7.104	0.02967	0.023307	-1.634	0.5681	0.586341	10.94	2.855e-05	9.1621e-06	caps	FBgn0023095	caps	INTRON	0],TranscriptAnnot[INTRON(MODIFIER				540	caps	protein_coding	CODING	FBtr0075832	3);INTRON(MODIFIER				540	caps	protein_coding	CODING	FBtr0075833	3);INTRON(MODIFIER				780	caps	protein_coding	CODING	FBtr0305480
3L_13559779_SNP	G	T	T	0.1	4	36	3.157	0.299	0.283466	-8.909	0.005424	0.00618584	-2.876	0.3128	0.373954	12.07	1.907e-06	1.18759e-06	bru-3	FBgn0264001	bru-3	INTRON	0],TranscriptAnnot[INTRON(MODIFIER				331	bru-3	protein_coding	CODING	FBtr0330348	4);INTRON(MODIFIER				337	bru-3	protein_coding	CODING	FBtr0330346	4);INTRON(MODIFIER				345	bru-3	protein_coding	CODING	FBtr0330350
3L_13680622_SNP	C	G	G	0.175	7	33	1.642	0.4956	0.481577	-7.287	0.003826	0.00385142	-2.822	0.208	0.238883	8.929	1.258e-05	7.85863e-06	bru-3	FBgn0264001	bru-3	INTRON	0],TranscriptAnnot[INTRON(MODIFIER				403	bru-3	protein_coding	CODING	FBtr0330356	4);INTRON(MODIFIER				403	bru-3	protein_coding	CODING	FBtr0330357	4)]
3L_14475047_SNP	A	G	G	0.1026	4	35	3.635	0.2302	0.216481	-7.828	0.01685	0.0147421	-2.097	0.4647	0.4972	11.46	1.125e-05	5.0273e-06	bbg	FBgn0087007	bbg	INTRON	0],TranscriptAnnot[INTRON(MODIFIER				1842	bbg	protein_coding	CODING	FBtr0273427	2);INTRON(MODIFIER				2637	bbg	protein_coding	CODING	FBtr0273422	4);INTRON(MODIFIER				2637	bbg	protein_coding	CODING	FBtr0308596
3L_15267585_DEL	C	CGATT	CGATT	0.1316	5	33	-7.626	0.003176	0.00285361	-11.66	9.827e-07	5.13731e-06	-9.645	6.146e-06	8.00907e-06	4.038	0.1134	0.158612					],TranscriptAnnot[INTERGENIC(MODIFIER									)]
3L_15453379_SNP	T	G	G	0.1316	5	33	-8.532	0.001011	0.000699062	-12.21	5.819e-06	7.69336e-06	-10.37	5.046e-06	8.68803e-06	3.674	0.172	0.194594					],TranscriptAnnot[INTERGENIC(MODIFIER									)]
3L_15728961_INS	TCCTCACC	T	T	0.1053	4	34	-7.34	0.01434	0.0101394	-13.94	9.586e-07	1.50602e-06	-10.64	3.116e-05	3.42693e-05	6.599	0.02101	0.0221629					],TranscriptAnnot[INTERGENIC(MODIFIER									)]
3L_1605287_SNP	A	G	A	0.1351	5	32	-7.44	0.00707	0.00378737	-12.9	1.237e-06	8.43099e-07	-10.17	1.937e-05	1.41604e-05	5.458	0.03642	0.0302891	gaA/gaG	FBgn0035240	CG33791	SYNONYMOUS_CODING	0;FBgn0035239	CG18170	UTR_3_PRIME	0],TranscriptAnnot[SYNONYMOUS_CODING(LOW	SILENT	gaA/gaG	E119	1238	CG33791	protein_coding	CODING	FBtr0091792	);SYNONYMOUS_CODING(LOW	SILENT	gaA/gaG	E119	1238	CG33791	protein_coding	CODING	FBtr0091794	);SYNONYMOUS_CODING(LOW	SILENT	gaA/gaG	E119	1241	CG33791
3L_16216056_SNP	C	G	G	0.1282	5	34	-9.914	8.734e-05	4.794e-05	-13.12	4.606e-07	2.35196e-07	-11.52	1.286e-07	4.09624e-08	3.209	0.2286	0.301517	tRNA:CR32153	FBgn0052153	tRNA:CR32153	DOWNSTREAM	853],TranscriptAnnot[DOWNSTREAM(MODIFIER					tRNA:CR32153	tRNA	NON_CODING	FBtr0075456	);INTERGENIC(MODIFIER									)]
3L_16218408_SNP	A	T	T	0.1	4	36	-10.6	0.0001437	8.66122e-05	-11.59	0.0001628	6.72161e-05	-11.1	1.234e-05	3.20229e-06	0.991	0.7346	0.83057	l_3_72Dn	FBgn0263605	l(3)72Dn	DOWNSTREAM	818],TranscriptAnnot[DOWNSTREAM(MODIFIER				696	l_3_72Dn	protein_coding	CODING	FBtr0075484	);DOWNSTREAM(MODIFIER				699	l_3_72Dn	protein_coding	CODING	FBtr0333565	);INTERGENIC(MODIFIER
3L_16686471_SNP	T	C	C	0.2121	7	26	-3.809	0.1364	0.106093	-10.53	2.159e-05	4.5542e-06	-7.171	0.001271	0.000577954	6.724	0.004899	0.00191507		FBgn0264605	CG43954	INTRON	0;FBgn0063485	Lasp	INTRON	0],TranscriptAnnot[INTRON(MODIFIER				118	CG43954	protein_coding	CODING	FBtr0333628	2);INTRON(MODIFIER				282	Lasp	protein_coding	CODING	FBtr0306152	2);INTRON(MODIFIER				504	Lasp
3L_18029407_SNP	A	C	C	0.1842	7	31	-8.905	5.791e-05	2.57068e-05	-9.807	5.926e-05	2.19191e-05	-9.356	2.734e-06	7.90589e-07	0.9016	0.7053	0.774805	Eip75B	FBgn0000568	Eip75B	INTRON	0],TranscriptAnnot[INTRON(MODIFIER				1412	Eip75B	protein_coding	CODING	FBtr0075148	1);INTRON(MODIFIER				1412	Eip75B	protein_coding	CODING	FBtr0306813	3);INTRON(MODIFIER				1412	Eip75B	protein_coding	CODING	FBtr0306814
3L_18061622_SNP	C	T	T	0.15	6	34	-10.52	2.516e-06	1.17755e-06	-12.2	4.164e-07	1.6886e-07	-11.36	6.509e-09	1.51845e-09	1.678	0.4934	0.593663	CG44006	FBgn0264748	CG44006	DOWNSTREAM	206],TranscriptAnnot[DOWNSTREAM(MODIFIER				374	CG44006	protein_coding	CODING	FBtr0334132	);INTERGENIC(MODIFIER									)]
3L_18061638_SNP	G	T	T	0.125	5	35	-9.41	0.0002139	0.000132141	-13.35	2.48e-07	1.55683e-07	-11.38	2.313e-07	1.86927e-07	3.936	0.1321	0.143706	CG44006	FBgn0264748	CG44006	DOWNSTREAM	190],TranscriptAnnot[DOWNSTREAM(MODIFIER				374	CG44006	protein_coding	CODING	FBtr0334132	);INTERGENIC(MODIFIER									)]
3L_18902375_SNP	G	C	C	0.1053	4	34	-6.68	0.02743	0.0202031	-13	2.271e-05	7.09259e-06	-9.841	0.0002626	0.00014273	6.322	0.02707	0.0213905	DOWNSTREAM	FBgn0036829	Ir75d	SYNONYMOUS_CODING	0;FBgn0036830	CG14077	UTR_3_PRIME	0;FBgn0036828	CG6841	DOWNSTREAM	374],TranscriptAnnot[DOWNSTREAM(MODIFIER				931	CG6841	protein_coding	CODING	FBtr0075068	);SYNONYMOUS_CODING(LOW	SILENT	acG/acC	T510	675	Ir75d	protein_coding	CODING	FBtr0309798	);UTR_3_PRIME(MODIFIER
3L_1922920_SNP	C	T	T	0.2	8	32	3.346	0.1393	0.12681	-5.672	0.02006	0.0176291	-1.163	0.5881	0.589781	9.019	2.135e-06	1.80269e-06	Dbx	FBgn0261723	Dbx	INTRON	0],TranscriptAnnot[INTRON(MODIFIER				741	Dbx	protein_coding	CODING	FBtr0290136	1)]
3L_2096916_SNP	T	C	C	0.1	4	36	-8.927	0.001904	0.00134568	-13.25	8.115e-06	6.14065e-06	-11.09	1.269e-05	1.09992e-05	4.319	0.134	0.14825	sls	FBgn0086906	sls	SYNONYMOUS_CODING	0],TranscriptAnnot[SYNONYMOUS_CODING(LOW	SILENT	agG/agA	R3240	10625	sls	protein_coding	CODING	FBtr0332683	);SYNONYMOUS_CODING(LOW	SILENT	agG/agA	R3240	15155	sls	protein_coding	CODING	FBtr0332684	);SYNONYMOUS_CODING(LOW	SILENT	agG/agA	R3240	15478	sls	protein_coding	CODING	FBtr0332681
3L_3292377_SNP	C	T	C	0.3714	13	22	3.126	0.1383	0.106486	-4.379	0.0506	0.0466601	-0.6268	0.7518	0.854178	7.505	2.428e-05	3.90124e-06	CG12009	FBgn0035430	CG12009	INTRON	0],TranscriptAnnot[INTRON(MODIFIER				864	CG12009	protein_coding	CODING	FBtr0308314	1)]
3L_3505899_SNP	G	A	G	0.3611	13	23	2.919	0.1437	0.129238	-4.493	0.04368	0.0370545	-0.7868	0.6828	0.730106	7.412	1.939e-05	8.68594e-06	CG42324	FBgn0259224	CG42324	DOWNSTREAM	574],TranscriptAnnot[DOWNSTREAM(MODIFIER				137	CG42324	protein_coding	CODING	FBtr0334633	);DOWNSTREAM(MODIFIER				249	CG42324	protein_coding	CODING	FBtr0330142	);INTRON(MODIFIER				1035	CG42324	protein_coding	CODING	FBtr0334635
3L_3569645_SNP	C	T	T	0.1026	4	35	-4.74	0.1181	0.104675	-13.23	8.229e-06	6.9056e-06	-8.986	0.0007461	0.000705081	8.493	0.002308	0.00233793	Eip63E	FBgn0005640	Eip63E	INTRON	0],TranscriptAnnot[INTRON(MODIFIER				501	Eip63E	protein_coding	CODING	FBtr0110922	2);INTRON(MODIFIER				509	Eip63E	protein_coding	CODING	FBtr0073133	4);INTRON(MODIFIER				509	Eip63E	protein_coding	CODING	FBtr0073134
3L_3788928_SNP	A	C	A	0.1081	4	33	0.1639	0.9542	0.956109	-11.47	8.971e-05	0.0003144	-5.654	0.02735	0.0651035	11.64	1.502e-05	4.59099e-06	CG32264	FBgn0052264	CG32264	INTRON	0],TranscriptAnnot[INTRON(MODIFIER				759	CG32264	protein_coding	CODING	FBtr0332986	1);INTRON(MODIFIER				822	CG32264	protein_coding	CODING	FBtr0308639	2);INTRON(MODIFIER				927	CG32264	protein_coding	CODING	FBtr0332987
3L_4437687_SNP	T	A	A	0.2703	10	27	-5.042	0.01478	0.0118101	-9.525	5.069e-06	2.49626e-06	-7.284	5.555e-05	4.42363e-05	4.483	0.0297	0.0268451	CG15021	FBgn0035544	CG15021	SYNONYMOUS_CODING	0],TranscriptAnnot[SYNONYMOUS_CODING(LOW	SILENT	ccA/ccT	P248	420	CG15021	protein_coding	CODING	FBtr0073301	)]
3L_5398109_SNP	T	C	C	0.15	6	34	-10.01	1.062e-05	5.43796e-06	-8.93	0.0006748	0.000424497	-9.47	8.146e-06	3.50771e-06	-1.079	0.6602	0.569764					],TranscriptAnnot[INTERGENIC(MODIFIER									)]
3L_6095971_SNP	C	T	T	0.1282	5	34	-5.895	0.02865	0.0239526	-12.1	9.184e-06	2.7984e-06	-8.997	0.0001796	4.86377e-05	6.205	0.01422	0.0270946	Ets65A	FBgn0005658	Ets65A	INTRON	0],TranscriptAnnot[INTRON(MODIFIER				490	Ets65A	protein_coding	CODING	FBtr0077054	3)]
3L_6515463_SNP	G	C	C	0.125	5	35	0.3287	0.9058	0.902707	-11.01	6.624e-05	5.38208e-05	-5.34	0.03454	0.0397876	11.34	5.632e-07	2.50301e-07	sfl	FBgn0020251	sfl	INTRON	0],TranscriptAnnot[INTRON(MODIFIER				1048	sfl	protein_coding	CODING	FBtr0076968	2);INTRON(MODIFIER				1048	sfl	protein_coding	CODING	FBtr0301562	1)]
3L_6549826_SNP	C	T	T	0.2	8	32	2.18	0.3396	0.324011	-7.042	0.003189	0.00420141	-2.431	0.2544	0.330029	9.222	1.013e-06	6.14196e-07	CG18769	FBgn0042185	CG18769	INTRON	0],TranscriptAnnot[INTRON(MODIFIER				285	CG18769	protein_coding	CODING	FBtr0076974	1);INTRON(MODIFIER				366	CG18769	protein_coding	CODING	FBtr0076970	2);INTRON(MODIFIER				366	CG18769	protein_coding	CODING	FBtr0076971
3L_6549828_INS	CAGGTTTTC	C	C	0.2	8	32	2.18	0.3396	0.324011	-7.042	0.003189	0.00420141	-2.431	0.2544	0.330029	9.222	1.013e-06	6.14196e-07	CG18769	FBgn0042185	CG18769	INTRON	0],TranscriptAnnot[INTRON(MODIFIER				285	CG18769	protein_coding	CODING	FBtr0076974	1);INTRON(MODIFIER				366	CG18769	protein_coding	CODING	FBtr0076970	2);INTRON(MODIFIER				366	CG18769	protein_coding	CODING	FBtr0076971
3L_6549834_SNP	C	T	T	0.2	8	32	2.18	0.3396	0.324011	-7.042	0.003189	0.00420141	-2.431	0.2544	0.330029	9.222	1.013e-06	6.14196e-07	CG18769	FBgn0042185	CG18769	INTRON	0],TranscriptAnnot[INTRON(MODIFIER				285	CG18769	protein_coding	CODING	FBtr0076974	1);INTRON(MODIFIER				366	CG18769	protein_coding	CODING	FBtr0076970	2);INTRON(MODIFIER				366	CG18769	protein_coding	CODING	FBtr0076971
3L_6550089_SNP	T	C	C	0.1795	7	32	2.44	0.2972	0.295207	-7.775	0.002056	0.00268582	-2.667	0.231	0.319672	10.21	1.295e-07	7.94823e-08	CG18769	FBgn0042185	CG18769	INTRON	0],TranscriptAnnot[INTRON(MODIFIER				285	CG18769	protein_coding	CODING	FBtr0076974	1);INTRON(MODIFIER				366	CG18769	protein_coding	CODING	FBtr0076970	2);INTRON(MODIFIER				366	CG18769	protein_coding	CODING	FBtr0076971
3L_6550161_SNP	T	A	A	0.1842	7	31	-0.5171	0.8163	0.82609	-9.805	1.258e-05	4.65658e-05	-5.161	0.009229	0.0252218	9.288	8.599e-06	2.30226e-06	CG18769	FBgn0042185	CG18769	INTRON	0],TranscriptAnnot[INTRON(MODIFIER				285	CG18769	protein_coding	CODING	FBtr0076974	1);INTRON(MODIFIER				366	CG18769	protein_coding	CODING	FBtr0076970	2);INTRON(MODIFIER				366	CG18769	protein_coding	CODING	FBtr0076971
3L_6550206_SNP	A	T	T	0.2	8	32	0.9249	0.6868	0.677124	-7.521	0.001485	0.00206319	-3.298	0.1193	0.17337	8.446	1.405e-05	6.96116e-06	CG18769	FBgn0042185	CG18769	INTRON	0],TranscriptAnnot[INTRON(MODIFIER				285	CG18769	protein_coding	CODING	FBtr0076974	1);INTRON(MODIFIER				366	CG18769	protein_coding	CODING	FBtr0076970	2);INTRON(MODIFIER				366	CG18769	protein_coding	CODING	FBtr0076971
3L_6550214_SNP	T	C	C	0.2	8	32	0.9249	0.6868	0.677124	-7.521	0.001485	0.00206319	-3.298	0.1193	0.17337	8.446	1.405e-05	6.96116e-06	CG18769	FBgn0042185	CG18769	INTRON	0],TranscriptAnnot[INTRON(MODIFIER				285	CG18769	protein_coding	CODING	FBtr0076974	1);INTRON(MODIFIER				366	CG18769	protein_coding	CODING	FBtr0076970	2);INTRON(MODIFIER				366	CG18769	protein_coding	CODING	FBtr0076971
3L_6565290_SNP	T	A	A	0.175	7	33	3.054	0.2016	0.187201	-6.227	0.01498	0.0158596	-1.586	0.4822	0.56005	9.281	4.29e-06	1.88394e-06		FBgn0042185	CG18769	INTRON	0;FBgn0263973	jv	INTRON	0],TranscriptAnnot[INTRON(MODIFIER				1892	jv	protein_coding	CODING	FBtr0307512	2);INTRON(MODIFIER				1892	jv	protein_coding	CODING	FBtr0307513	3);INTRON(MODIFIER				1912	jv
3L_722516_SNP	T	C	C	0.1538	6	33	-5.039	0.04704	0.0382096	-11.1	1.2e-05	8.09629e-06	-8.069	0.0003285	0.000418929	6.06	0.01061	0.0064411					],TranscriptAnnot[INTERGENIC(MODIFIER									)]
3L_7597895_SNP	T	C	T	0.3158	12	26	3.178	0.1204	0.0997435	-4.001	0.07439	0.0495315	-0.4116	0.8328	0.826248	7.179	5.679e-05	9.26591e-06	CG33275	FBgn0035802	CG33275	INTRON	0],TranscriptAnnot[INTRON(MODIFIER				1898	CG33275	protein_coding	CODING	FBtr0334064	3);INTRON(MODIFIER				1904	CG33275	protein_coding	CODING	FBtr0089850	3);UPSTREAM(MODIFIER				1428	CG33275	protein_coding	CODING	FBtr0089849
3L_7899820_SNP	A	G	G	0.1795	7	32	-7.594	0.0005633	0.000495128	-9.872	2.814e-05	2.74571e-05	-8.733	7.953e-06	1.67253e-05	2.278	0.3286	0.298852	pbl	FBgn0003041	pbl	INTRON	0],TranscriptAnnot[INTRON(MODIFIER				1311	pbl	protein_coding	CODING	FBtr0076772	2);INTRON(MODIFIER				853	pbl	protein_coding	CODING	FBtr0076771	2);INTRON(MODIFIER				900	pbl	protein_coding	CODING	FBtr0112817
3L_8004766_DEL	T	TCTC	TCTC	0.4054	15	22	-6.47	0.0004257	0.000184914	-7.494	0.000203	6.2865e-05	-6.982	3.311e-05	9.58058e-06	1.024	0.5845	0.583494	nmo	FBgn0011817	nmo	INTRON	0],TranscriptAnnot[INTRON(MODIFIER				414	nmo	protein_coding	CODING	FBtr0076754	3);INTRON(MODIFIER				414	nmo	protein_coding	CODING	FBtr0076755	2);INTRON(MODIFIER				414	nmo	protein_coding	CODING	FBtr0076757
3L_8548199_SNP	T	A	A	0.125	5	35	1.242	0.6544	0.64382	-9.699	0.0006189	0.000591312	-4.228	0.09798	0.101592	10.94	1.937e-06	2.50968e-06	rhea	FBgn0260442	rhea	INTRON	0],TranscriptAnnot[INTRON(MODIFIER				2169	rhea	protein_coding	CODING	FBtr0305211	1);INTRON(MODIFIER				2169	rhea	protein_coding	CODING	FBtr0305212	1);INTRON(MODIFIER				2689	rhea	protein_coding	CODING	FBtr0333108
3L_8632190_SNP	G	A	A	0.1	4	36	-5.835	0.05064	0.0435439	-12.71	2.365e-05	9.12428e-06	-9.271	0.0004664	0.000248226	6.871	0.01457	0.0146399	Zasp66	FBgn0035917	Zasp66	DOWNSTREAM	417],TranscriptAnnot[DOWNSTREAM(MODIFIER				135	Zasp66	protein_coding	CODING	FBtr0089565	);DOWNSTREAM(MODIFIER				215	Zasp66	protein_coding	CODING	FBtr0089566	);DOWNSTREAM(MODIFIER				239	Zasp66	protein_coding	CODING	FBtr0089562
3L_8632252_SNP	G	A	A	0.1	4	36	-5.835	0.05064	0.0435439	-12.71	2.365e-05	9.12428e-06	-9.271	0.0004664	0.000248226	6.871	0.01457	0.0146399	Zasp66	FBgn0035917	Zasp66	DOWNSTREAM	479],TranscriptAnnot[DOWNSTREAM(MODIFIER				135	Zasp66	protein_coding	CODING	FBtr0089565	);DOWNSTREAM(MODIFIER				215	Zasp66	protein_coding	CODING	FBtr0089566	);DOWNSTREAM(MODIFIER				239	Zasp66	protein_coding	CODING	FBtr0089562
3L_9233559_SNP	A	T	T	0.1282	5	34	0.3174	0.9095	0.906223	-10.63	0.0001436	0.000155375	-5.155	0.04234	0.0481784	10.94	2.774e-06	2.66291e-06					],TranscriptAnnot[INTERGENIC(MODIFIER									)]
3L_9552264_SNP	G	A	G	0.275	11	29	-6.592	0.0005318	0.000347528	-7.897	0.0001257	3.55019e-05	-7.245	2.533e-05	9.90298e-06	1.305	0.5053	0.434364	CG42673	FBgn0261555	CG42673	INTRON	0],TranscriptAnnot[INTRON(MODIFIER				438	CG42673	protein_coding	CODING	FBtr0302711	2);INTRON(MODIFIER				698	CG42673	protein_coding	CODING	FBtr0302709	2)]
3L_9552281_SNP	G	T	G	0.2632	10	28	-7.076	0.0004407	0.000205215	-8.672	6.368e-05	1.3137e-05	-7.874	1.433e-05	3.49309e-06	1.596	0.4402	0.395074	CG42673	FBgn0261555	CG42673	INTRON	0],TranscriptAnnot[INTRON(MODIFIER				438	CG42673	protein_coding	CODING	FBtr0302711	2);INTRON(MODIFIER				698	CG42673	protein_coding	CODING	FBtr0302709	2)]
3L_9552285_SNP	T	C	T	0.2632	10	28	-6.983	0.0005669	0.000258212	-8.722	5.712e-05	1.00388e-05	-7.852	1.548e-05	3.57355e-06	1.739	0.4033	0.341766	CG42673	FBgn0261555	CG42673	INTRON	0],TranscriptAnnot[INTRON(MODIFIER				438	CG42673	protein_coding	CODING	FBtr0302711	2);INTRON(MODIFIER				698	CG42673	protein_coding	CODING	FBtr0302709	2)]
3L_9552297_SNP	A	T	A	0.2564	10	29	-6.918	0.0005099	0.000279693	-8.644	4.947e-05	1.12815e-05	-7.781	1.324e-05	4.0596e-06	1.727	0.3981	0.344504	CG42673	FBgn0261555	CG42673	INTRON	0],TranscriptAnnot[INTRON(MODIFIER				438	CG42673	protein_coding	CODING	FBtr0302711	2);INTRON(MODIFIER				698	CG42673	protein_coding	CODING	FBtr0302709	2)]
3L_9552309_SNP	T	G	T	0.2564	10	29	-6.918	0.0005099	0.000279693	-8.644	4.947e-05	1.12815e-05	-7.781	1.324e-05	4.0596e-06	1.727	0.3981	0.344504	CG42673	FBgn0261555	CG42673	INTRON	0],TranscriptAnnot[INTRON(MODIFIER				438	CG42673	protein_coding	CODING	FBtr0302711	2);INTRON(MODIFIER				698	CG42673	protein_coding	CODING	FBtr0302709	2)]
3L_9552322_SNP	A	T	A	0.275	11	29	-6.592	0.0005318	0.000347528	-7.897	0.0001257	3.55019e-05	-7.245	2.533e-05	9.90298e-06	1.305	0.5053	0.434364	CG42673	FBgn0261555	CG42673	INTRON	0],TranscriptAnnot[INTRON(MODIFIER				438	CG42673	protein_coding	CODING	FBtr0302711	2);INTRON(MODIFIER				698	CG42673	protein_coding	CODING	FBtr0302709	2)]
3L_9931671_DEL	C	CGTTC	CGTTC	0.2571	9	26	-7.589	0.000302	0.000139694	-9.012	0.0001115	3.46826e-05	-8.301	1.295e-05	4.04734e-06	1.423	0.5289	0.592269	CG34356	FBgn0085385	CG34356	INTRON	0],TranscriptAnnot[INTRON(MODIFIER				834	CG34356	protein_coding	CODING	FBtr0331577	2);INTRON(MODIFIER				834	CG34356	protein_coding	CODING	FBtr0331578	2);INTRON(MODIFIER				854	CG34356	protein_coding	CODING	FBtr0331579
3R_10039534_SNP	C	T	C	0.3243	12	25	-7.645	3.943e-05	1.48195e-05	-7.613	0.0003096	7.75571e-05	-7.629	8.691e-06	1.94609e-06	-0.03262	0.987	0.97977	DopR	FBgn0011582	DopR	INTRON	0],TranscriptAnnot[INTRON(MODIFIER				481	DopR	protein_coding	CODING	FBtr0301351	1);INTRON(MODIFIER				496	DopR	protein_coding	CODING	FBtr0290283	1);INTRON(MODIFIER				511	DopR	protein_coding	CODING	FBtr0308191
3R_10039871_SNP	A	G	A	0.3421	13	25	-6.993	7.276e-05	6.18902e-05	-7.626	0.0001856	1.92458e-05	-7.309	1.162e-05	8.31623e-07	0.6323	0.7302	0.729793	DopR	FBgn0011582	DopR	SYNONYMOUS_CODING	0],TranscriptAnnot[SYNONYMOUS_CODING(LOW	SILENT	acT/acC	T43	481	DopR	protein_coding	CODING	FBtr0301351	);SYNONYMOUS_CODING(LOW	SILENT	acT/acC	T43	496	DopR	protein_coding	CODING	FBtr0290283	);SYNONYMOUS_CODING(LOW	SILENT	acT/acC	T43	560	DopR	protein_coding	CODING	FBtr0330711
3R_10184606_SNP	G	C	C	0.3514	13	24	-7.681	2.726e-05	7.86677e-06	-4.746	0.03201	0.0163054	-6.214	0.0005309	0.000113133	-2.935	0.1252	0.0935973		FBgn0024321	NK7.1	INTRON	0;FBgn0051320	CG31320	NON_SYNONYMOUS_CODING	0],TranscriptAnnot[INTRON(MODIFIER				721	NK7.1	protein_coding	CODING	FBtr0082941	1);INTRON(MODIFIER				721	NK7.1	protein_coding	CODING	FBtr0082942	2);INTRON(MODIFIER				721	NK7.1
3R_10550714_SNP	G	C	C	0.1282	5	34	-8.778	0.0007304	0.000445119	-11.73	1.956e-05	1.69261e-05	-10.26	1.039e-05	9.71368e-06	2.954	0.2599	0.292782		FBgn0038256	CG7530	UTR_3_PRIME	0;FBgn0262127	kibra	UPSTREAM	736],TranscriptAnnot[UPSTREAM(MODIFIER				1288	kibra	protein_coding	CODING	FBtr0100008	);UTR_3_PRIME(MODIFIER				341	CG7530	protein_coding	CODING	FBtr0333277	5);UTR_3_PRIME(MODIFIER				351	CG7530
3R_10555107_SNP	T	C	T	0.2564	10	29	-7.091	0.0003416	0.000182374	-8.59	5.744e-05	1.15745e-05	-7.841	1.052e-05	2.11324e-06	1.499	0.4659	0.447089	CG7530	FBgn0038256	CG7530	INTRON	0],TranscriptAnnot[INTRON(MODIFIER				351	CG7530	protein_coding	CODING	FBtr0083019	1);INTRON(MODIFIER				351	CG7530	protein_coding	CODING	FBtr0083020	2);INTRON(MODIFIER				351	CG7530	protein_coding	CODING	FBtr0083021
3R_10700082_SNP	T	C	C	0.1053	4	34	3.915	0.2066	0.18314	-7.259	0.03041	0.0210393	-1.672	0.5705	0.581266	11.17	1.96e-05	5.82261e-06	btsz	FBgn0264754	btsz	INTRON	0],TranscriptAnnot[INTRON(MODIFIER				1567	btsz	protein_coding	CODING	FBtr0334293	1);UPSTREAM(MODIFIER				1567	btsz	protein_coding	CODING	FBtr0334290	)]
3R_10871002_SNP	T	C	C	0.1	4	36	4.698	0.1189	0.107351	-7.036	0.03138	0.0243294	-1.169	0.6833	0.69922	11.73	4.532e-06	1.23403e-06					],TranscriptAnnot[INTERGENIC(MODIFIER									)]
3R_11213846_SNP	A	G	G	0.3684	14	24	2.51	0.2003	0.179667	-4.959	0.01969	0.0261313	-1.224	0.5126	0.659315	7.469	5.16e-06	4.24293e-06	Rbp	FBgn0262483	Rbp	SYNONYMOUS_CODING	0],TranscriptAnnot[SYNONYMOUS_CODING(LOW	SILENT	gtG/gtA	V636	1298	Rbp	protein_coding	CODING	FBtr0304824	);SYNONYMOUS_CODING(LOW	SILENT	gtG/gtA	V646	1584	Rbp	protein_coding	CODING	FBtr0304823	);SYNONYMOUS_CODING(LOW	SILENT	gtG/gtA	V651	1616	Rbp	protein_coding	CODING	FBtr0304825
3R_12610536_SNP	T	A	A	0.1282	5	34	0.02491	0.9929	0.99262	-10.95	9.219e-05	9.68167e-05	-5.463	0.03299	0.0397653	10.98	1.807e-06	1.77232e-06					],TranscriptAnnot[INTERGENIC(MODIFIER									)]
3R_12633683_SNP	C	A	A	0.1026	4	35	0.5559	0.8572	0.851451	-11.04	0.0004485	0.000648494	-5.24	0.06551	0.0972195	11.59	5.275e-06	4.68787e-06	abd-A	FBgn0000014	abd-A	UTR_3_PRIME	0],TranscriptAnnot[UTR_3_PRIME(MODIFIER				330	abd-A	protein_coding	CODING	FBtr0083387	7);UTR_3_PRIME(MODIFIER				330	abd-A	protein_coding	CODING	FBtr0300485	6);UTR_3_PRIME(MODIFIER				330	abd-A	protein_coding	CODING	FBtr0306337
3R_13669010_SNP	A	C	C	0.1053	4	34	-6.768	0.02501	0.0185032	-12.82	2.54e-05	9.53678e-06	-9.793	0.0002307	0.000142316	6.05	0.03847	0.0284666	tinc	FBgn0261649	tinc	INTRON	0],TranscriptAnnot[INTRON(MODIFIER				1513	tinc	protein_coding	CODING	FBtr0089771	3);INTRON(MODIFIER				1513	tinc	protein_coding	CODING	FBtr0304905	3);INTRON(MODIFIER				1513	tinc	protein_coding	CODING	FBtr0337038
3R_13675006_SNP	A	T	A	0.3	12	28	-5.085	0.007878	0.0060697	2.523	0.2487	0.324737	-1.281	0.4939	0.366263	-7.608	5.98e-06	6.24295e-06	tinc	FBgn0261649	tinc	INTRON	0],TranscriptAnnot[INTRON(MODIFIER				1513	tinc	protein_coding	CODING	FBtr0089771	3);INTRON(MODIFIER				1513	tinc	protein_coding	CODING	FBtr0304905	3);INTRON(MODIFIER				1513	tinc	protein_coding	CODING	FBtr0337038
3R_14092346_DEL	T	TC	TC	0.1944	7	29	-4.85	0.04369	0.0353478	-10.63	1.159e-05	9.62528e-06	-7.739	0.0002601	0.000262602	5.778	0.01319	0.0144622					],TranscriptAnnot[INTERGENIC(MODIFIER									)]
3R_14092972_SNP	C	T	T	0.1842	7	31	-3.803	0.1098	0.100419	-10.45	9.247e-06	1.2515e-05	-7.126	0.0006525	0.0010267	6.646	0.003093	0.00267938		FBgn0038592	CG18599	UPSTREAM	538],TranscriptAnnot[INTERGENIC(MODIFIER									);UPSTREAM(MODIFIER				475	CG18599	protein_coding	CODING	FBtr0083571	)]
3R_14094271_SNP	G	A	A	0.2308	9	30	1.169	0.6002	0.583736	-7.181	0.001859	0.00190757	-3.006	0.1454	0.175827	8.351	8.738e-06	4.60197e-06	CG18599	FBgn0038592	CG18599	INTRON	0],TranscriptAnnot[INTRON(MODIFIER				475	CG18599	protein_coding	CODING	FBtr0083571	1)]
3R_14109789_SNP	A	G	G	0.1026	4	35	-0.8724	0.7785	0.768783	-12.61	3.699e-05	3.39981e-05	-6.742	0.01592	0.0175331	11.74	6.214e-06	5.66601e-06	caG/caA	FBgn0038597	CG8064	SYNONYMOUS_CODING	0;FBgn0038596	CG14312	UPSTREAM	534],TranscriptAnnot[SYNONYMOUS_CODING(LOW	SILENT	caG/caA	Q90	922	CG8064	protein_coding	CODING	FBtr0083574	);UPSTREAM(MODIFIER				108	CG14312	protein_coding	CODING	FBtr0083599	)]
3R_14109990_SNP	T	C	C	0.1026	4	35	-0.8724	0.7785	0.768783	-12.61	3.699e-05	3.39981e-05	-6.742	0.01592	0.0175331	11.74	6.214e-06	5.66601e-06	gaC/gaT	FBgn0038597	CG8064	SYNONYMOUS_CODING	0;FBgn0038596	CG14312	UPSTREAM	735],TranscriptAnnot[SYNONYMOUS_CODING(LOW	SILENT	gaC/gaT	D157	922	CG8064	protein_coding	CODING	FBtr0083574	);UPSTREAM(MODIFIER				108	CG14312	protein_coding	CODING	FBtr0083599	)]
3R_14110266_SNP	T	C	C	0.1026	4	35	0.593	0.8475	0.841653	-11.13	0.0004045	0.000240288	-5.266	0.0639	0.0544531	11.72	4.222e-06	5.3547e-06	CG8064	FBgn0038597	CG8064	SYNONYMOUS_CODING	0],TranscriptAnnot[SYNONYMOUS_CODING(LOW	SILENT	acC/acT	T249	922	CG8064	protein_coding	CODING	FBtr0083574	)]
3R_14249610_DEL	G	AA	AA	0.2162	8	29	3.844	0.1035	0.0811929	-4.682	0.07109	0.0783597	-0.4188	0.853	0.99105	8.526	2.473e-05	8.18909e-06	fru	FBgn0004652	fru	INTRON	0],TranscriptAnnot[INTRON(MODIFIER				688	fru	protein_coding	CODING	FBtr0083644	7);INTRON(MODIFIER				695	fru	protein_coding	CODING	FBtr0083640	7);INTRON(MODIFIER				705	fru	protein_coding	CODING	FBtr0083650
3R_14323864_SNP	T	G	G	0.1316	5	33	-5.308	0.0456	0.0437618	-13.83	1.052e-07	3.04858e-08	-9.568	4.325e-05	3.41733e-05	8.519	0.0004997	0.000558297	fru	FBgn0004652	fru	INTRON	0],TranscriptAnnot[INTRON(MODIFIER				688	fru	protein_coding	CODING	FBtr0083644	2);INTRON(MODIFIER				695	fru	protein_coding	CODING	FBtr0083640	2);INTRON(MODIFIER				789	fru	protein_coding	CODING	FBtr0083641
3R_14360083_SNP	A	G	G	0.1	4	36	0.4477	0.8838	0.879966	-10.93	0.0004436	0.000743546	-5.24	0.06155	0.096142	11.38	1.077e-05	8.11522e-06	fru	FBgn0004652	fru	INTRON	0],TranscriptAnnot[INTRON(MODIFIER				688	fru	protein_coding	CODING	FBtr0083644	1);INTRON(MODIFIER				695	fru	protein_coding	CODING	FBtr0083640	1);INTRON(MODIFIER				789	fru	protein_coding	CODING	FBtr0083641
3R_14725145_SNP	T	A	A	0.2162	8	29	2.603	0.27	0.242626	-6.09	0.01476	0.0116749	-1.743	0.4377	0.468213	8.692	1.977e-06	2.85043e-06		FBgn0003248	Rh2	UTR_5_PRIME	0;FBgn0038655	CG14297	DOWNSTREAM	81],TranscriptAnnot[DOWNSTREAM(MODIFIER				250	CG14297	protein_coding	CODING	FBtr0083696	);UTR_5_PRIME(MODIFIER				381	Rh2	protein_coding	CODING	FBtr0083697	1)]
3R_14881585_SNP	T	C	C	0.225	9	31	1.559	0.4771	0.462742	-7.236	0.001403	0.00143532	-2.839	0.1629	0.194929	8.795	1.178e-06	5.87736e-07	cdi	FBgn0004876	cdi	INTRON	0],TranscriptAnnot[INTRON(MODIFIER				1213	cdi	protein_coding	CODING	FBtr0083716	3);INTRON(MODIFIER				942	cdi	protein_coding	CODING	FBtr0305321	3)]
3R_14929011_SNP	A	T	T	0.1053	4	34	3.618	0.2459	0.219337	-7.645	0.02239	0.0203183	-2.013	0.4937	0.55165	11.26	2.523e-05	8.70421e-06	CG6040	FBgn0038679	CG6040	INTRON	0],TranscriptAnnot[INTRON(MODIFIER				1784	CG6040	protein_coding	CODING	FBtr0083729	1)]
3R_14929076_SNP	A	T	T	0.1	4	36	3.597	0.2357	0.220716	-7.6	0.01942	0.0206925	-2.001	0.484	0.552794	11.2	1.624e-05	9.36418e-06	CG6040	FBgn0038679	CG6040	INTRON	0],TranscriptAnnot[INTRON(MODIFIER				1784	CG6040	protein_coding	CODING	FBtr0083729	1)]
3R_14929640_SNP	T	G	G	0.125	5	35	3.498	0.203	0.188643	-6.781	0.02166	0.0191963	-1.642	0.527	0.565842	10.28	1.195e-05	4.82548e-06	CG6040	FBgn0038679	CG6040	INTRON	0],TranscriptAnnot[INTRON(MODIFIER				1784	CG6040	protein_coding	CODING	FBtr0083729	1)]
3R_14956727_INS	CATTC	C	C	0.1579	6	32	0.1057	0.9682	0.966307	-9.577	0.0003412	0.000209589	-4.736	0.0506	0.0494857	9.683	1.121e-05	5.91125e-06	CG6040	FBgn0038679	CG6040	INTRON	0],TranscriptAnnot[INTRON(MODIFIER				1784	CG6040	protein_coding	CODING	FBtr0083729	7);INTRON(MODIFIER				1784	CG6040	protein_coding	CODING	FBtr0304715	5)]
3R_14956730_SNP	C	T	T	0.1795	7	32	0.4318	0.8603	0.854018	-8.763	0.0004344	0.000344915	-4.165	0.06392	0.0684329	9.194	7.808e-06	4.65003e-06	CG6040	FBgn0038679	CG6040	INTRON	0],TranscriptAnnot[INTRON(MODIFIER				1784	CG6040	protein_coding	CODING	FBtr0083729	7);INTRON(MODIFIER				1784	CG6040	protein_coding	CODING	FBtr0304715	5)]
3R_17388180_SNP	T	C	C	0.1111	4	32	-11.15	9.82e-05	3.38935e-05	-14.8	6.397e-07	2.18304e-07	-12.97	1.955e-07	3.14641e-08	3.646	0.2224	0.317052					],TranscriptAnnot[INTERGENIC(MODIFIER									)]
3R_18644556_SNP	A	G	A	0.1471	5	29	2.951	0.3223	0.275183	-7.002	0.02877	0.0112935	-2.025	0.4732	0.429486	9.952	7.229e-05	5.94483e-06					],TranscriptAnnot[INTERGENIC(MODIFIER									)]
3R_18644557_SNP	G	A	G	0.1471	5	29	2.951	0.3223	0.275183	-7.002	0.02877	0.0112935	-2.025	0.4732	0.429486	9.952	7.229e-05	5.94483e-06					],TranscriptAnnot[INTERGENIC(MODIFIER									)]
3R_19890086_SNP	A	C	C	0.1579	6	32	-9.061	7.635e-05	6.74694e-05	-10.73	3.487e-05	9.80396e-06	-9.896	3.821e-06	8.62501e-07	1.67	0.4752	0.554596	4EHP	FBgn0053100	4EHP	DOWNSTREAM	113],TranscriptAnnot[DOWNSTREAM(MODIFIER				186	4EHP	protein_coding	CODING	FBtr0303159	);INTRON(MODIFIER				223	4EHP	protein_coding	CODING	FBtr0084587	2);INTRON(MODIFIER				242	4EHP	protein_coding	CODING	FBtr0303160
3R_20215611_SNP	A	G	G	0.375	15	25	-7.035	3.492e-05	1.92665e-05	-6.768	0.0004474	0.000470633	-6.902	1.124e-05	4.02538e-06	-0.2664	0.8831	0.561459		FBgn0039198	CG5768	INTRON	0;FBgn0039199	CG13615	UPSTREAM	703],TranscriptAnnot[INTRON(MODIFIER				262	CG5768	protein_coding	CODING	FBtr0334917	1);INTRON(MODIFIER				262	CG5768	protein_coding	CODING	FBtr0334918	1);UPSTREAM(MODIFIER				331	CG13615
3R_20215613_SNP	G	A	A	0.375	15	25	-7.035	3.492e-05	1.92665e-05	-6.768	0.0004474	0.000470633	-6.902	1.124e-05	4.02538e-06	-0.2664	0.8831	0.561459		FBgn0039198	CG5768	INTRON	0;FBgn0039199	CG13615	UPSTREAM	701],TranscriptAnnot[INTRON(MODIFIER				262	CG5768	protein_coding	CODING	FBtr0334917	1);INTRON(MODIFIER				262	CG5768	protein_coding	CODING	FBtr0334918	1);UPSTREAM(MODIFIER				331	CG13615
3R_20590544_SNP	T	A	A	0.1	4	36	-7.761	0.007933	0.00611457	-13.11	1.07e-05	8.13406e-06	-10.44	5.321e-05	4.98013e-05	5.35	0.06126	0.0644794	Ast	FBgn0015591	Ast	INTRON	0],TranscriptAnnot[INTRON(MODIFIER				151	Ast	protein_coding	CODING	FBtr0084744	1)]
3R_22692091_SNP	T	C	C	0.1795	7	32	-9.519	1.054e-05	4.17723e-06	-8.253	0.001037	0.000497753	-8.886	1.17e-05	3.36439e-06	-1.266	0.5888	0.511236	tcG/tcA	FBgn0027889	ball	SYNONYMOUS_CODING	0;FBgn0001197	His2Av	UPSTREAM	560],TranscriptAnnot[SYNONYMOUS_CODING(LOW	SILENT	tcG/tcA	S52	599	ball	protein_coding	CODING	FBtr0085095	);SYNONYMOUS_CODING(LOW	SILENT	tcG/tcA	S52	599	ball	protein_coding	CODING	FBtr0085096	);UPSTREAM(MODIFIER				141	His2Av
3R_22989578_SNP	T	A	T	0.1795	7	32	9.324	1.861e-05	7.4836e-06	6.114	0.01841	0.015003	7.719	0.0002375	0.000115641	3.211	0.164	0.108876	DOWNSTREAM	FBgn0051065	CG31065	SYNONYMOUS_CODING	0;FBgn0085322	CG34293	DOWNSTREAM	852;FBgn0039495	CG5909	DOWNSTREAM	945],TranscriptAnnot[DOWNSTREAM(MODIFIER				381	CG5909	protein_coding	CODING	FBtr0085114	);DOWNSTREAM(MODIFIER				84	CG34293	protein_coding	CODING	FBtr0339263	);SYNONYMOUS_CODING(LOW	SILENT	gtT/gtA
3R_23817734_SNP	T	C	C	0.1389	5	31	4.44	0.08975	0.095688	-5.834	0.04902	0.0422601	-0.6972	0.7828	0.81859	10.27	1.337e-05	3.94733e-06					],TranscriptAnnot[INTERGENIC(MODIFIER									)]
3R_23926948_SNP	T	C	T	0.4722	17	19	7.378	3.711e-05	1.00755e-05	6.655	0.001488	0.000852067	7.016	3.32e-05	5.41842e-06	0.7233	0.7067	0.425932					],TranscriptAnnot[INTERGENIC(MODIFIER									)]
3R_4168820_SNP	C	G	G	0.1316	5	33	-10.86	6.203e-06	5.27764e-06	-6.532	0.03192	0.0171769	-8.696	0.0003686	0.000107542	-4.327	0.08548	0.082321	gtC/gtG	FBgn0037578	CG9601	SYNONYMOUS_CODING	0;FBgn0037579	CG18193	UPSTREAM	571],TranscriptAnnot[SYNONYMOUS_CODING(LOW	SILENT	gtC/gtG	V115	523	CG9601	protein_coding	CODING	FBtr0081854	);UPSTREAM(MODIFIER				106	CG18193	protein_coding	CODING	FBtr0081839	)]
3R_4260512_SNP	C	T	T	0.1026	4	35	-7.466	0.01207	0.00870449	-14.3	1.061e-06	5.73617e-07	-10.88	2.637e-05	1.93441e-05	6.833	0.01673	0.0168943	CG43462	FBgn0263416	CG43462	INTRON	0],TranscriptAnnot[INTRON(MODIFIER				1034	CG43462	protein_coding	CODING	FBtr0309234	2);INTRON(MODIFIER				1148	CG43462	protein_coding	CODING	FBtr0309233	2);INTRON(MODIFIER				732	CG43462	protein_coding	CODING	FBtr0309232
3R_4781526_SNP	T	A	A	0.1	4	36	3.448	0.256	0.240776	-7.915	0.01459	0.0135375	-2.233	0.4344	0.467981	11.36	1.108e-05	6.15725e-06	CG11966	FBgn0037645	CG11966	INTRON	0],TranscriptAnnot[INTRON(MODIFIER				592	CG11966	protein_coding	CODING	FBtr0082014	1);INTRON(MODIFIER				592	CG11966	protein_coding	CODING	FBtr0334329	2)]
3R_5350045_SNP	A	G	A	0.1538	6	33	5.817	0.02025	0.0157222	-3.877	0.1713	0.180938	0.97	0.6916	0.601539	9.694	6.174e-06	4.6221e-06	CG8176	FBgn0037702	CG8176	INTRON	0],TranscriptAnnot[INTRON(MODIFIER				1133	CG8176	protein_coding	CODING	FBtr0082065	6);INTRON(MODIFIER				1133	CG8176	protein_coding	CODING	FBtr0334650	6);INTRON(MODIFIER				1161	CG8176	protein_coding	CODING	FBtr0334652
3R_6402228_SNP	A	G	G	0.1316	5	33	-8.738	0.0008757	0.000491766	-12.04	9.662e-06	7.7048e-06	-10.39	7.399e-06	3.44408e-06	3.298	0.2131	0.302398	hth	FBgn0001235	hth	INTRON	0],TranscriptAnnot[INTRON(MODIFIER				458	hth	protein_coding	CODING	FBtr0301956	5);INTRON(MODIFIER				472	hth	protein_coding	CODING	FBtr0082256	6);INTRON(MODIFIER				487	hth	protein_coding	CODING	FBtr0082255
3R_7764084_SNP	A	C	C	0.2105	8	30	-7.271	0.0009569	0.000466013	-10.35	5.468e-06	2.72766e-06	-8.808	5.312e-06	1.91716e-06	3.075	0.1698	0.225012	Cad87A	FBgn0037963	Cad87A	INTRON	0],TranscriptAnnot[INTRON(MODIFIER				1975	Cad87A	protein_coding	CODING	FBtr0082513	2)]
3R_7764587_SNP	T	C	T	0.15	6	34	-8.981	0.0001232	7.35557e-05	-9.973	0.0001039	5.16548e-05	-9.477	7.982e-06	2.84635e-06	0.9927	0.686	0.774207	Cad87A	FBgn0037963	Cad87A	INTRON	0],TranscriptAnnot[INTRON(MODIFIER				1975	Cad87A	protein_coding	CODING	FBtr0082513	2)]
3R_8447620_SNP	A	G	G	0.2	7	28	-8.871	6.637e-05	3.51842e-05	-10.22	6.399e-05	6.15799e-06	-9.545	3.486e-06	2.65971e-07	1.348	0.5782	0.636878					],TranscriptAnnot[INTERGENIC(MODIFIER									)]
3R_8931419_SNP	T	G	G	0.3056	11	25	-6.855	0.0007524	0.00025991	-8.956	3.399e-05	8.14571e-06	-7.905	1.349e-05	2.5684e-06	2.1	0.3138	0.350911	timeout	FBgn0038118	timeout	INTRON	0],TranscriptAnnot[INTRON(MODIFIER				1384	timeout	protein_coding	CODING	FBtr0082712	7)]
3R_8931463_SNP	A	G	G	0.2571	9	26	-7.088	0.001246	0.000444451	-9.466	5.688e-05	1.3261e-05	-8.277	2.824e-05	7.95978e-06	2.377	0.2879	0.279834	timeout	FBgn0038118	timeout	INTRON	0],TranscriptAnnot[INTRON(MODIFIER				1384	timeout	protein_coding	CODING	FBtr0082712	7)]
3R_9821313_SNP	C	A	C	0.2368	9	29	-8.769	9.863e-06	3.36695e-06	-7.744	0.0008261	0.000408494	-8.257	1.007e-05	2.71642e-06	-1.024	0.6311	0.536117	rdx	FBgn0264493	rdx	INTRON	0],TranscriptAnnot[INTRON(MODIFIER				374	rdx	protein_coding	CODING	FBtr0301633	2);INTRON(MODIFIER				403	rdx	protein_coding	CODING	FBtr0301634	2)]
3R_9853016_SNP	C	T	C	0.1579	6	32	-7.973	0.001149	0.000622641	-11.6	4.666e-06	1.29209e-06	-9.788	6.319e-06	2.41219e-06	3.629	0.139	0.132109	rdx	FBgn0264493	rdx	INTRON	0],TranscriptAnnot[INTRON(MODIFIER				374	rdx	protein_coding	CODING	FBtr0301633	1)]
X_10807370_SNP	G	T	T	0.1579	6	32	-8.28	0.0007011	0.000349101	-10.61	4.945e-05	2.00526e-05	-9.445	1.616e-05	4.17097e-06	2.33	0.3543	0.454702	CG43901	FBgn0264502	CG43901	INTRON	0],TranscriptAnnot[INTRON(MODIFIER				2216	CG43901	protein_coding	CODING	FBtr0332933	2);INTRON(MODIFIER				2281	CG43901	protein_coding	CODING	FBtr0332932	2)]
X_10807803_SNP	G	C	C	0.1	4	36	-8.305	0.004212	0.00312464	-13.87	2.05e-06	1.19706e-06	-11.09	1.261e-05	8.75269e-06	5.568	0.05095	0.0568361	CG43901	FBgn0264502	CG43901	INTRON	0],TranscriptAnnot[INTRON(MODIFIER				2216	CG43901	protein_coding	CODING	FBtr0332933	2);INTRON(MODIFIER				2281	CG43901	protein_coding	CODING	FBtr0332932	2)]
X_10807957_SNP	G	C	C	0.1	4	36	-8.305	0.004212	0.00312464	-13.87	2.05e-06	1.19706e-06	-11.09	1.261e-05	8.75269e-06	5.568	0.05095	0.0568361	CG43901	FBgn0264502	CG43901	INTRON	0],TranscriptAnnot[INTRON(MODIFIER				2216	CG43901	protein_coding	CODING	FBtr0332933	2);INTRON(MODIFIER				2281	CG43901	protein_coding	CODING	FBtr0332932	2)]
X_10808008_SNP	G	A	A	0.125	5	35	-8.746	0.0006891	0.000457617	-12.75	1.329e-06	8.01512e-07	-10.75	1.825e-06	1.52798e-06	4.005	0.1253	0.127249	CG43901	FBgn0264502	CG43901	INTRON	0],TranscriptAnnot[INTRON(MODIFIER				2216	CG43901	protein_coding	CODING	FBtr0332933	2);INTRON(MODIFIER				2281	CG43901	protein_coding	CODING	FBtr0332932	2)]
X_10808054_INS	CCAATC	C	C	0.1579	6	32	-5.143	0.04511	0.0346261	-11.22	1.27e-05	7.77803e-06	-8.183	0.0003147	0.000372251	6.08	0.01195	0.00726615	CG43901	FBgn0264502	CG43901	INTRON	0],TranscriptAnnot[INTRON(MODIFIER				2216	CG43901	protein_coding	CODING	FBtr0332933	2);INTRON(MODIFIER				2281	CG43901	protein_coding	CODING	FBtr0332932	2)]
X_10808159_SNP	G	A	A	0.1	4	36	-8.305	0.004212	0.00312464	-13.87	2.05e-06	1.19706e-06	-11.09	1.261e-05	8.75269e-06	5.568	0.05095	0.0568361	CG43901	FBgn0264502	CG43901	INTRON	0],TranscriptAnnot[INTRON(MODIFIER				2216	CG43901	protein_coding	CODING	FBtr0332933	2);INTRON(MODIFIER				2281	CG43901	protein_coding	CODING	FBtr0332932	2)]
X_10903465_SNP	T	G	G	0.1081	4	33	-7.799	0.009723	0.00609388	-14.48	9.95e-07	3.35242e-07	-11.14	2.086e-05	9.9951e-06	6.684	0.02123	0.0199334	CG42339	FBgn0259241	CG42339	INTRON	0],TranscriptAnnot[INTRON(MODIFIER				395	CG42339	protein_coding	CODING	FBtr0299862	2)]
X_12183024_SNP	T	C	C	0.2	8	32	-4.299	0.0551	0.0476098	-9.611	1.924e-05	9.84334e-06	-6.955	0.0004647	0.000351752	5.312	0.01158	0.0102288	Ten-a	FBgn0259240	Ten-a	SYNONYMOUS_CODING	0],TranscriptAnnot[SYNONYMOUS_CODING(LOW	SILENT	tcC/tcT	S1036	3378	Ten-a	protein_coding	CODING	FBtr0299859	);SYNONYMOUS_CODING(LOW	SILENT	tcC/tcT	S560	2902	Ten-a	protein_coding	CODING	FBtr0300201	);SYNONYMOUS_CODING(LOW	SILENT	tcC/tcT	S662	3004	Ten-a	protein_coding	CODING	FBtr0299858
X_12565521_SNP	C	G	C	0.1622	6	31	3.263	0.2071	0.188607	-6.288	0.02569	0.0295737	-1.512	0.5391	0.65675	9.551	1.705e-05	8.996e-06	Tis11	FBgn0011837	Tis11	INTRON	0],TranscriptAnnot[INTRON(MODIFIER				408	Tis11	protein_coding	CODING	FBtr0073684	2);INTRON(MODIFIER				436	Tis11	protein_coding	CODING	FBtr0073683	2);INTRON(MODIFIER				436	Tis11	protein_coding	CODING	FBtr0333756
X_13095543_SNP	A	G	G	0.1	4	36	-10.6	0.0001437	8.66122e-05	-11.59	0.0001628	6.72161e-05	-11.1	1.234e-05	3.20229e-06	0.991	0.7346	0.83057	sno	FBgn0005410	sno	INTRON	0],TranscriptAnnot[INTRON(MODIFIER				1547	sno	protein_coding	CODING	FBtr0073736	3);INTRON(MODIFIER				1653	sno	protein_coding	CODING	FBtr0112848	4);INTRON(MODIFIER				1833	sno	protein_coding	CODING	FBtr0112849
X_13095544_SNP	T	A	A	0.1	4	36	-10.6	0.0001437	8.66122e-05	-11.59	0.0001628	6.72161e-05	-11.1	1.234e-05	3.20229e-06	0.991	0.7346	0.83057	sno	FBgn0005410	sno	INTRON	0],TranscriptAnnot[INTRON(MODIFIER				1547	sno	protein_coding	CODING	FBtr0073736	3);INTRON(MODIFIER				1653	sno	protein_coding	CODING	FBtr0112848	4);INTRON(MODIFIER				1833	sno	protein_coding	CODING	FBtr0112849
X_13095548_INS	GG	G	G	0.1	4	36	-10.6	0.0001437	8.66122e-05	-11.59	0.0001628	6.72161e-05	-11.1	1.234e-05	3.20229e-06	0.991	0.7346	0.83057	sno	FBgn0005410	sno	INTRON	0],TranscriptAnnot[INTRON(MODIFIER				1547	sno	protein_coding	CODING	FBtr0073736	3);INTRON(MODIFIER				1653	sno	protein_coding	CODING	FBtr0112848	4);INTRON(MODIFIER				1833	sno	protein_coding	CODING	FBtr0112849
X_13095552_SNP	C	T	T	0.1026	4	35	-10.79	0.0001009	6.20222e-05	-12.09	9.558e-06	3.01779e-05	-11.44	1.21e-06	1.40637e-06	1.297	0.6447	0.756441	sno	FBgn0005410	sno	INTRON	0],TranscriptAnnot[INTRON(MODIFIER				1547	sno	protein_coding	CODING	FBtr0073736	3);INTRON(MODIFIER				1653	sno	protein_coding	CODING	FBtr0112848	4);INTRON(MODIFIER				1833	sno	protein_coding	CODING	FBtr0112849
X_13095555_SNP	T	C	C	0.1	4	36	-10.6	0.0001437	8.66122e-05	-11.59	0.0001628	6.72161e-05	-11.1	1.234e-05	3.20229e-06	0.991	0.7346	0.83057	sno	FBgn0005410	sno	INTRON	0],TranscriptAnnot[INTRON(MODIFIER				1547	sno	protein_coding	CODING	FBtr0073736	3);INTRON(MODIFIER				1653	sno	protein_coding	CODING	FBtr0112848	4);INTRON(MODIFIER				1833	sno	protein_coding	CODING	FBtr0112849
X_13095779_SNP	A	C	C	0.1	4	36	-10.6	0.0001437	8.66122e-05	-11.59	0.0001628	6.72161e-05	-11.1	1.234e-05	3.20229e-06	0.991	0.7346	0.83057	sno	FBgn0005410	sno	INTRON	0],TranscriptAnnot[INTRON(MODIFIER				1547	sno	protein_coding	CODING	FBtr0073736	3);INTRON(MODIFIER				1653	sno	protein_coding	CODING	FBtr0112848	4);NON_SYNONYMOUS_CODING(MODERATE	MISSENSE	gGa/gTa	G425V	1833	sno	protein_coding	CODING	FBtr0112849
X_13705173_SNP	G	A	A	0.1667	6	30	-7.485	0.001442	0.00156149	-11.21	2.049e-05	5.29793e-06	-9.347	2.113e-05	1.25049e-05	3.724	0.1129	0.124651	aaA/aaG	FBgn0261244	inaE	SYNONYMOUS_CODING	0;FBgn0030528	CG11095	UPSTREAM	544],TranscriptAnnot[SYNONYMOUS_CODING(LOW	SILENT	aaA/aaG	K1308	1318	inaE	protein_coding	CODING	FBtr0290302	);UPSTREAM(MODIFIER				283	CG11095	protein_coding	CODING	FBtr0073827	);UTR_3_PRIME(MODIFIER				737	inaE
X_14155749_SNP	C	T	T	0.1282	5	34	-5.383	0.04796	0.0402982	-11.99	6.749e-06	7.12128e-06	-8.686	0.0003375	0.000295289	6.604	0.005395	0.00900961	CG1461	FBgn0030558	CG1461	SYNONYMOUS_CODING	0],TranscriptAnnot[SYNONYMOUS_CODING(LOW	SILENT	gaT/gaC	D44	501	CG1461	protein_coding	CODING	FBtr0073908	);SYNONYMOUS_CODING(LOW	SILENT	gaT/gaC	D44	501	CG1461	protein_coding	CODING	FBtr0339497	)]
X_14216490_SNP	C	T	T	0.1053	4	34	0.7472	0.8095	0.801511	-10.18	0.001131	0.00143505	-4.715	0.09943	0.121842	10.93	7.862e-06	1.86661e-05	dpr8	FBgn0052600	dpr8	UTR_5_PRIME	0],TranscriptAnnot[UTR_5_PRIME(MODIFIER				344	dpr8	protein_coding	CODING	FBtr0073913	1)]
X_15294969_DEL	T	AGTA	AGTA	0.1282	5	34	3.196	0.2441	0.23136	-6.589	0.009732	0.0335336	-1.696	0.4817	0.603189	9.786	6.534e-06	4.43149e-05	cngl	FBgn0263257	cngl	INTRON	0],TranscriptAnnot[INTRON(MODIFIER				1453	cngl	protein_coding	CODING	FBtr0308306	1);INTRON(MODIFIER				1825	cngl	protein_coding	CODING	FBtr0333206	1);INTRON(MODIFIER				1853	cngl	protein_coding	CODING	FBtr0308307
X_15294990_INS	AGGGGG	A	A	0.15	6	34	1.593	0.5347	0.521405	-9.019	0.0005836	0.00103651	-3.713	0.1174	0.166782	10.61	3.8e-07	5.42178e-07	cngl	FBgn0263257	cngl	INTRON	0],TranscriptAnnot[INTRON(MODIFIER				1453	cngl	protein_coding	CODING	FBtr0308306	1);INTRON(MODIFIER				1825	cngl	protein_coding	CODING	FBtr0333206	1);INTRON(MODIFIER				1853	cngl	protein_coding	CODING	FBtr0308307
X_15294996_INS	GA	G	G	0.15	6	34	1.593	0.5347	0.521405	-9.019	0.0005836	0.00103651	-3.713	0.1174	0.166782	10.61	3.8e-07	5.42178e-07	cngl	FBgn0263257	cngl	INTRON	0],TranscriptAnnot[INTRON(MODIFIER				1453	cngl	protein_coding	CODING	FBtr0308306	1);INTRON(MODIFIER				1825	cngl	protein_coding	CODING	FBtr0333206	1);INTRON(MODIFIER				1853	cngl	protein_coding	CODING	FBtr0308307
X_15294998_SNP	G	A	A	0.15	6	34	1.593	0.5347	0.521405	-9.019	0.0005836	0.00103651	-3.713	0.1174	0.166782	10.61	3.8e-07	5.42178e-07	cngl	FBgn0263257	cngl	INTRON	0],TranscriptAnnot[INTRON(MODIFIER				1453	cngl	protein_coding	CODING	FBtr0308306	1);INTRON(MODIFIER				1825	cngl	protein_coding	CODING	FBtr0333206	1);INTRON(MODIFIER				1853	cngl	protein_coding	CODING	FBtr0308307
X_16785736_SNP	T	G	G	0.1316	5	33	-5.1	0.06623	0.0531998	-13.66	2.003e-07	5.2794e-08	-9.38	0.000109	5.27095e-05	8.561	0.0004657	0.000509895					],TranscriptAnnot[INTERGENIC(MODIFIER									)]
X_17638332_SNP	C	G	G	0.1	4	36	4.698	0.1189	0.107351	-7.036	0.03138	0.0243294	-1.169	0.6833	0.69922	11.73	4.532e-06	1.23403e-06	CG42684	FBgn0261570	CG42684	INTRON	0],TranscriptAnnot[INTRON(MODIFIER				1556	CG42684	protein_coding	CODING	FBtr0302834	3);INTRON(MODIFIER				1580	CG42684	protein_coding	CODING	FBtr0302835	4);INTRON(MODIFIER				1583	CG42684	protein_coding	CODING	FBtr0302836
X_17638465_SNP	A	G	G	0.125	5	35	4.868	0.07343	0.0645036	-5.425	0.06979	0.056966	-0.2786	0.9147	0.94192	10.29	1.153e-05	3.00462e-06	CG42684	FBgn0261570	CG42684	INTRON	0],TranscriptAnnot[INTRON(MODIFIER				1556	CG42684	protein_coding	CODING	FBtr0302834	3);INTRON(MODIFIER				1580	CG42684	protein_coding	CODING	FBtr0302835	4);INTRON(MODIFIER				1583	CG42684	protein_coding	CODING	FBtr0302836
X_18073716_SNP	A	G	G	0.1026	4	35	-4.529	0.1378	0.121575	-13.76	3.403e-06	1.9255e-06	-9.144	0.0006963	0.000571725	9.23	0.0006357	0.000620044		FBgn0083228	Frq2	INTRON	0;FBgn0030898	Andorra	UPSTREAM	211],TranscriptAnnot[INTRON(MODIFIER				187	Frq2	protein_coding	CODING	FBtr0333321	1);UPSTREAM(MODIFIER				249	Andorra	protein_coding	CODING	FBtr0074591	)]
X_18730960_SNP	T	A	A	0.125	5	35	-7.574	0.00399	0.0029503	-12.65	1.749e-06	1.38716e-06	-10.11	1.104e-05	9.22579e-06	5.072	0.04993	0.0607573	Pvf1	FBgn0030964	Pvf1	INTRON	0],TranscriptAnnot[INTRON(MODIFIER				314	Pvf1	protein_coding	CODING	FBtr0301667	1);INTRON(MODIFIER				325	Pvf1	protein_coding	CODING	FBtr0074640	1)]
X_19463113_SNP	A	G	G	0.2	8	32	-8.687	2.174e-05	1.16448e-05	-7.195	0.002518	0.00093476	-7.941	3.867e-05	8.77663e-06	-1.492	0.4951	0.480331		FBgn0000257	car	UTR_3_PRIME	0;FBgn0031030	Tao	DOWNSTREAM	798],TranscriptAnnot[DOWNSTREAM(MODIFIER				1039	Tao	protein_coding	CODING	FBtr0303999	);UTR_3_PRIME(MODIFIER				617	car	protein_coding	CODING	FBtr0074727	3);UTR_3_PRIME(MODIFIER				617	car
X_19645350_SNP	T	C	C	0.2821	11	28	-7.622	2.168e-05	2.20329e-05	-8.656	2.139e-05	1.81491e-05	-8.139	6.761e-07	5.92756e-07	1.034	0.6004	0.775285	Pmp70	FBgn0031069	Pmp70	INTRON	0],TranscriptAnnot[INTRON(MODIFIER				665	Pmp70	protein_coding	CODING	FBtr0074795	1);INTRON(MODIFIER				665	Pmp70	protein_coding	CODING	FBtr0335155	1);UTR_5_PRIME(MODIFIER				665	Pmp70	protein_coding	CODING	FBtr0335157
X_20462137_SNP	T	A	A	0.1	4	36	-6.804	0.02138	0.0174868	-12.88	1.683e-05	8.04638e-06	-9.844	0.0001699	0.000127418	6.079	0.03219	0.0271832	RunxA	FBgn0083981	RunxA	UTR_3_PRIME	0],TranscriptAnnot[UTR_3_PRIME(MODIFIER				646	RunxA	protein_coding	CODING	FBtr0308028	6);UTR_3_PRIME(MODIFIER				651	RunxA	protein_coding	CODING	FBtr0331159	6);UTR_3_PRIME(MODIFIER				663	RunxA	protein_coding	CODING	FBtr0331160
X_21045885_SNP	A	T	T	0.1842	7	31	-7.898	0.000534	0.000277282	-11.21	9.432e-07	5.71523e-07	-9.553	1.907e-06	7.04562e-07	3.311	0.1272	0.154413					],TranscriptAnnot[INTERGENIC(MODIFIER									)]
X_21045896_SNP	A	C	C	0.1842	7	31	-7.898	0.000534	0.000277282	-11.21	9.432e-07	5.71523e-07	-9.553	1.907e-06	7.04562e-07	3.311	0.1272	0.154413					],TranscriptAnnot[INTERGENIC(MODIFIER									)]
X_21045993_DEL	T	TGT	TGT	0.175	7	33	-7.975	0.0003363	0.000213625	-10.95	2.075e-06	1.02666e-06	-9.462	1.251e-06	8.15497e-07	2.974	0.1928	0.196566					],TranscriptAnnot[INTERGENIC(MODIFIER									)]
X_21046277_SNP	A	G	G	0.175	7	33	-7.975	0.0003363	0.000213625	-10.95	2.075e-06	1.02666e-06	-9.462	1.251e-06	8.15497e-07	2.974	0.1928	0.196566					],TranscriptAnnot[INTERGENIC(MODIFIER									)]
X_21046317_SNP	C	A	A	0.325	13	27	-6.791	0.0001437	8.65654e-05	-7.762	6.847e-05	6.34437e-05	-7.276	6.546e-06	4.3245e-06	0.9703	0.6039	0.750021					],TranscriptAnnot[INTERGENIC(MODIFIER									)]
X_21046345_SNP	T	C	C	0.175	7	33	-7.975	0.0003363	0.000213625	-10.95	2.075e-06	1.02666e-06	-9.462	1.251e-06	8.15497e-07	2.974	0.1928	0.196566					],TranscriptAnnot[INTERGENIC(MODIFIER									)]
X_21046362_SNP	T	C	C	0.175	7	33	-7.975	0.0003363	0.000213625	-10.95	2.075e-06	1.02666e-06	-9.462	1.251e-06	8.15497e-07	2.974	0.1928	0.196566					],TranscriptAnnot[INTERGENIC(MODIFIER									)]
X_21046382_SNP	T	A	A	0.2121	7	26	-8.871	7.334e-05	4.16371e-05	-11.65	4.594e-06	2.76644e-07	-10.26	5.525e-07	8.16374e-08	2.781	0.2536	0.257879					],TranscriptAnnot[INTERGENIC(MODIFIER									)]
X_21046412_SNP	C	T	T	0.3333	13	26	-6.706	0.0002143	0.000124694	-7.628	0.0001075	0.0001002	-7.167	1.099e-05	7.50097e-06	0.9222	0.6285	0.774095					],TranscriptAnnot[INTERGENIC(MODIFIER									)]
X_21046424_DEL	G	GT	GT	0.175	7	33	-7.975	0.0003363	0.000213625	-10.95	2.075e-06	1.02666e-06	-9.462	1.251e-06	8.15497e-07	2.974	0.1928	0.196566					],TranscriptAnnot[INTERGENIC(MODIFIER									)]
X_21046446_SNP	T	A	A	0.175	7	33	-7.975	0.0003363	0.000213625	-10.95	2.075e-06	1.02666e-06	-9.462	1.251e-06	8.15497e-07	2.974	0.1928	0.196566					],TranscriptAnnot[INTERGENIC(MODIFIER									)]
X_21046467_SNP	C	T	T	0.3077	12	27	-7.53	3.151e-05	1.59968e-05	-8.072	6.593e-05	3.68828e-05	-7.801	2.424e-06	8.30185e-07	0.542	0.7779	0.916797					],TranscriptAnnot[INTERGENIC(MODIFIER									)]
X_21046475_DEL	A	TG	TG	0.325	13	27	-6.791	0.0001437	8.65654e-05	-7.762	6.847e-05	6.34437e-05	-7.276	6.546e-06	4.3245e-06	0.9703	0.6039	0.750021					],TranscriptAnnot[INTERGENIC(MODIFIER									)]
X_21046491_SNP	A	C	C	0.3333	13	26	-6.873	0.0001588	7.72383e-05	-7.528	0.0001076	0.000128203	-7.2	1.078e-05	6.81728e-06	0.6558	0.7226	0.875972					],TranscriptAnnot[INTERGENIC(MODIFIER									)]
X_21046501_SNP	A	G	G	0.1053	4	34	-9.085	0.0005413	0.00111404	-13.42	1.244e-06	5.03781e-06	-11.25	5.354e-07	1.01678e-05	4.337	0.144	0.136613					],TranscriptAnnot[INTERGENIC(MODIFIER									)]
X_21046595_SNP	A	G	G	0.1538	6	33	-7.677	0.001173	0.00102236	-11.48	3.358e-06	1.94838e-06	-9.579	4.22e-06	3.99225e-06	3.804	0.1204	0.128475					],TranscriptAnnot[INTERGENIC(MODIFIER									)]
X_21046951_DEL	T	TAACGCTCACAAACCGCACTAAGCTGCCACGCCGGCACTTTTAAAAAATG	TAACGCTCACAAACCGCACTAAGCTGCCACGCCGGCACTTTTAAAAAATG	0.175	7	33	-7.975	0.0003363	0.000213625	-10.95	2.075e-06	1.02666e-06	-9.462	1.251e-06	8.15497e-07	2.974	0.1928	0.196566					],TranscriptAnnot[INTERGENIC(MODIFIER									)]
X_21047005_DEL	G	GATATTTTTTGACATTTATATTAGTAT	GATATTTTTTGACATTTATATTAGTAT	0.175	7	33	-7.975	0.0003363	0.000213625	-10.95	2.075e-06	1.02666e-06	-9.462	1.251e-06	8.15497e-07	2.974	0.1928	0.196566					],TranscriptAnnot[INTERGENIC(MODIFIER									)]
X_21047034_DEL	G	CAAATTTTAGTGAGATTCCATGTAAGTATTTGTTGGATTATAAAGAAGACCACAACGTTT	CAAATTTTAGTGAGATTCCATGTAAGTATTTGTTGGATTATAAAGAAGACCACAACGTTT	0.1795	7	32	-8.105	0.0003079	0.000168208	-10.92	3.076e-06	1.21744e-06	-9.514	1.583e-06	7.50175e-07	2.817	0.219	0.222328					],TranscriptAnnot[INTERGENIC(MODIFIER									)]
X_21047206_SNP	G	T	T	0.175	7	33	-7.975	0.0003363	0.000213625	-10.95	2.075e-06	1.02666e-06	-9.462	1.251e-06	8.15497e-07	2.974	0.1928	0.196566					],TranscriptAnnot[INTERGENIC(MODIFIER									)]
X_21047303_SNP	G	T	T	0.1795	7	32	-8.101	0.0003125	0.000169935	-10.97	2.89e-06	1.19104e-06	-9.533	1.47e-06	7.26342e-07	2.864	0.2142	0.22288					],TranscriptAnnot[INTERGENIC(MODIFIER									)]
X_21047306_SNP	T	A	A	0.175	7	33	-7.975	0.0003363	0.000213625	-10.95	2.075e-06	1.02666e-06	-9.462	1.251e-06	8.15497e-07	2.974	0.1928	0.196566					],TranscriptAnnot[INTERGENIC(MODIFIER									)]
X_21047308_DEL	G	GCCATTCAGTT	GCCATTCAGTT	0.175	7	33	-7.975	0.0003363	0.000213625	-10.95	2.075e-06	1.02666e-06	-9.462	1.251e-06	8.15497e-07	2.974	0.1928	0.196566					],TranscriptAnnot[INTERGENIC(MODIFIER									)]
X_21047320_DEL	G	GAC	GAC	0.1795	7	32	-8.016	0.0003889	0.000205	-10.74	2.554e-06	2.04901e-06	-9.378	1.904e-06	1.20453e-06	2.725	0.2255	0.237309					],TranscriptAnnot[INTERGENIC(MODIFIER									)]
X_21047328_DEL	C	CTCTTTGCGTTCACTTCGTATGTATT	CTCTTTGCGTTCACTTCGTATGTATT	0.175	7	33	-7.975	0.0003363	0.000213625	-10.95	2.075e-06	1.02666e-06	-9.462	1.251e-06	8.15497e-07	2.974	0.1928	0.196566					],TranscriptAnnot[INTERGENIC(MODIFIER									)]
X_21047357_DEL	C	ACTTTT	ACTTTT	0.175	7	33	-7.975	0.0003363	0.000213625	-10.95	2.075e-06	1.02666e-06	-9.462	1.251e-06	8.15497e-07	2.974	0.1928	0.196566					],TranscriptAnnot[INTERGENIC(MODIFIER									)]
X_21047366_DEL	A	CG	CG	0.175	7	33	-7.975	0.0003363	0.000213625	-10.95	2.075e-06	1.02666e-06	-9.462	1.251e-06	8.15497e-07	2.974	0.1928	0.196566					],TranscriptAnnot[INTERGENIC(MODIFIER									)]
X_21047372_DEL	A	ATCGAAATGA	ATCGAAATGA	0.175	7	33	-7.975	0.0003363	0.000213625	-10.95	2.075e-06	1.02666e-06	-9.462	1.251e-06	8.15497e-07	2.974	0.1928	0.196566					],TranscriptAnnot[INTERGENIC(MODIFIER									)]
X_21047402_DEL	G	GAATGAATGAAG	GAATGAATGAAG	0.175	7	33	-7.975	0.0003363	0.000213625	-10.95	2.075e-06	1.02666e-06	-9.462	1.251e-06	8.15497e-07	2.974	0.1928	0.196566					],TranscriptAnnot[INTERGENIC(MODIFIER									)]
X_21048222_SNP	C	T	T	0.2	7	28	-8.112	0.0006141	0.000207512	-11	2.951e-06	1.65233e-06	-9.557	4.368e-06	1.01645e-06	2.889	0.1923	0.228407					],TranscriptAnnot[INTERGENIC(MODIFIER									)]
X_21048267_SNP	C	T	T	0.2778	10	26	-6.327	0.003024	0.00127977	-9.134	3.737e-05	8.4696e-06	-7.73	4.651e-05	1.07929e-05	2.806	0.1846	0.183696					],TranscriptAnnot[INTERGENIC(MODIFIER									)]
X_2774761_SNP	C	G	G	0.275	11	29	-3.513	0.08149	0.0720054	-8.894	8.244e-06	1.89085e-06	-6.204	0.0004968	0.000213967	5.382	0.003822	0.00319608	kirre	FBgn0028369	kirre	INTRON	0],TranscriptAnnot[INTRON(MODIFIER				956	kirre	protein_coding	CODING	FBtr0070559	3);INTRON(MODIFIER				956	kirre	protein_coding	CODING	FBtr0309500	3);INTRON(MODIFIER				956	kirre	protein_coding	CODING	FBtr0309501
X_2774822_SNP	A	G	G	0.359	14	25	-4.697	0.012	0.00910656	-8.351	1.185e-05	1.97692e-06	-6.524	8.616e-05	2.82786e-05	3.655	0.04216	0.0330696	kirre	FBgn0028369	kirre	INTRON	0],TranscriptAnnot[INTRON(MODIFIER				956	kirre	protein_coding	CODING	FBtr0070559	3);INTRON(MODIFIER				956	kirre	protein_coding	CODING	FBtr0309500	3);INTRON(MODIFIER				956	kirre	protein_coding	CODING	FBtr0309501
X_3247036_SNP	T	G	G	0.1026	4	35	2.64	0.3887	0.371597	-8.988	0.005202	0.00294486	-3.174	0.2659	0.259819	11.63	8.151e-06	1.16563e-06					],TranscriptAnnot[INTERGENIC(MODIFIER									)]
X_3247056_SNP	T	C	T	0.1282	5	34	3.004	0.2783	0.261156	-8.041	0.005957	0.00474099	-2.518	0.3317	0.355609	11.04	2.076e-06	5.11747e-07					],TranscriptAnnot[INTERGENIC(MODIFIER									)]
X_3247062_SNP	T	C	T	0.1282	5	34	3.004	0.2783	0.261156	-8.041	0.005957	0.00474099	-2.518	0.3317	0.355609	11.04	2.076e-06	5.11747e-07					],TranscriptAnnot[INTERGENIC(MODIFIER									)]
X_5004798_SNP	A	C	C	0.1026	4	35	-11.04	6.396e-05	3.84416e-05	-12.38	4.85e-06	3.08838e-05	-11.71	5.262e-07	2.55196e-06	1.348	0.6317	0.648959	rg	FBgn0086911	rg	INTRON	0],TranscriptAnnot[INTRON(MODIFIER				3505	rg	protein_coding	CODING	FBtr0299589	2);INTRON(MODIFIER				3712	rg	protein_coding	CODING	FBtr0110993	2);INTRON(MODIFIER				3722	rg	protein_coding	CODING	FBtr0290088
X_5004829_SNP	C	T	T	0.1282	5	34	-10.32	4.209e-05	1.92918e-05	-13.47	2.462e-07	1.43629e-07	-11.89	5.367e-08	4.30089e-08	3.154	0.2323	0.242088	rg	FBgn0086911	rg	INTRON	0],TranscriptAnnot[INTRON(MODIFIER				3505	rg	protein_coding	CODING	FBtr0299589	2);INTRON(MODIFIER				3712	rg	protein_coding	CODING	FBtr0110993	2);INTRON(MODIFIER				3722	rg	protein_coding	CODING	FBtr0290088
X_6198723_SNP	T	A	A	0.2051	8	31	-6.435	0.003521	0.00225543	-9.734	1.969e-05	8.78126e-06	-8.085	3.525e-05	2.48919e-05	3.299	0.1333	0.11351	CG3823	FBgn0029863	CG3823	INTRON	0],TranscriptAnnot[INTRON(MODIFIER				295	CG3823	protein_coding	CODING	FBtr0070900	1)]
X_6624936_SNP	A	T	T	0.1538	6	33	0.1198	0.9634	0.961733	-9.822	0.0001786	8.36353e-05	-4.851	0.04156	0.0326976	9.941	5.083e-06	3.32258e-06	CG3168	FBgn0029896	CG3168	INTRON	0],TranscriptAnnot[INTRON(MODIFIER				632	CG3168	protein_coding	CODING	FBtr0070984	1);UPSTREAM(MODIFIER				632	CG3168	protein_coding	CODING	FBtr0070985	)]
X_7124894_SNP	T	C	C	0.1282	5	34	2.652	0.3352	0.322043	-7.12	0.004853	0.0138787	-2.234	0.353	0.426206	9.772	6.799e-06	1.72399e-05	CG9650	FBgn0029939	CG9650	INTRON	0],TranscriptAnnot[INTRON(MODIFIER				1207	CG9650	protein_coding	CODING	FBtr0309030	1);INTRON(MODIFIER				1209	CG9650	protein_coding	CODING	FBtr0301240	3);INTRON(MODIFIER				1209	CG9650	protein_coding	CODING	FBtr0301241
[truncated: 67 more columns]

## Sheet: Social Space
ID	MinorAllele	MajorAllele	RefAllele	MAF	MinorAlleleCount	MajorAlleleCount	FemaleEff	FemalePval	FemaleMixedPval	MaleEff	MalePval	MaleMixedPval	AvgEff	AvgPval	AvgMixedPval	DiffEff	DiffPval	DiffMixedPval	GeneAnnotation	RegulationAnnotation
2L_10831218_SNP	G	A	A	0.2973	11	26	-0.05877	0.007939	0.00707388	0.041	0.04155	0.0364415	-0.008885	0.6227	0.654323	-0.09976	4.665e-06	2.40234e-06	SiteClass[FBgn0011676|Nos|INTRON|0],TranscriptAnnot[INTRON(MODIFIER||||1244|Nos|protein_coding|CODING|FBtr0100488|2);INTRON(MODIFIER||||1349|Nos|protein_coding|CODING|FBtr0080188|2);INTRON(MODIFIER||||1349|Nos|protein_coding|CODING|FBtr0100486|2);INTRON(MODIFIER||||213|Nos|protein_coding|CODING|FBtr0100487|1);INTRON(MODIFIER||||704|Nos|protein_coding|CODING|FBtr0100491|2);INTRON(MODIFIER||||746|N…	(TF_binding_site|mE1_TFBS_chinmo|FBsf0000207563)
2L_10831870_SNP	C	A	A	0.4737	18	20	-0.06708	0.0009151	0.000456416	0.02367	0.1993	0.188177	-0.0217	0.1898	0.167341	-0.09074	5.396e-06	1.93318e-06	SiteClass[FBgn0011676|Nos|NON_SYNONYMOUS_CODING|0],TranscriptAnnot[NON_SYNONYMOUS_CODING(MODERATE|MISSENSE|Tcg/Gcg|S20A|1244|Nos|protein_coding|CODING|FBtr0100488|);NON_SYNONYMOUS_CODING(MODERATE|MISSENSE|Tcg/Gcg|S20A|1349|Nos|protein_coding|CODING|FBtr0080188|);NON_SYNONYMOUS_CODING(MODERATE|MISSENSE|Tcg/Gcg|S20A|1349|Nos|protein_coding|CODING|FBtr0100486|);NON_SYNONYMOUS_CODING(MODERATE|MISSENS…	(TF_binding_site|mE1_TFBS_chinmo|FBsf0000207563)
2L_1124056_SNP	T	G	G	0.1026	4	35	0.1371	1.089e-05	3.30592e-06	0.0548	0.06718	0.0578514	0.09596	0.0001092	5.29639e-05	0.08231	0.02169	0.0158285	SiteClass[FBgn0016926|Pino|INTRON|0],TranscriptAnnot[INTRON(MODIFIER||||249|Pino|protein_coding|CODING|FBtr0077987|2)]	(TF_binding_site|BDTNP1_TFBS_twi|FBsf0000200554),(TF_binding_site|mE1_TFBS_HSA|FBsf0000344285)
2L_12781230_SNP	A	G	A	0.25	9	27	0.09621	4.898e-05	9.6998e-06	0.01687	0.4499	0.43159	0.05654	0.003179	0.00192867	0.07934	0.002019	0.00102442	SiteClass[|||],TranscriptAnnot[INTERGENIC(MODIFIER|||||||||)]	-
2L_13290360_SNP	G	C	C	0.1892	7	30	-0.1008	7.017e-05	2.59868e-05	-0.06371	0.006732	0.00439422	-0.08227	3.23e-05	7.99138e-06	-0.03711	0.1947	0.181861	SiteClass[FBgn0051729|CG31729|UTR_5_PRIME|0;FBgn0032499|Uvrag|DOWNSTREAM|804],TranscriptAnnot[DOWNSTREAM(MODIFIER||||695|Uvrag|protein_coding|CODING|FBtr0334865|);DOWNSTREAM(MODIFIER||||696|Uvrag|protein_coding|CODING|FBtr0080460|);UTR_5_PRIME(MODIFIER||||1256|CG31729|protein_coding|CODING|FBtr0080461|1)]	(TF_binding_site|BDTNP1_TFBS_dl|FBsf0000298459),(TF_binding_site|mE1_TFBS_HSA|FBsf0000350772),(TF_binding_site|mE1_TFBS_Trl|FBsf0000337590),(TF_binding_site|mE1_TFBS_Ubx|FBsf0000261891)
2L_14839792_SNP	A	T	A	0.3333	12	24	0.08836	4.443e-05	9.74655e-06	0.04014	0.04334	0.0372173	0.06425	0.0001233	5.8419e-05	0.04822	0.05042	0.0364478	SiteClass[|||],TranscriptAnnot[INTERGENIC(MODIFIER|||||||||)]	-
2L_14975707_SNP	T	C	C	0.1053	4	34	0.1358	1.241e-05	4.53173e-06	0.04932	0.09605	0.089688	0.09258	0.0001839	8.46705e-05	0.08653	0.01441	0.0110129	SiteClass[FBgn0086711|mol|DOWNSTREAM|40],TranscriptAnnot[DOWNSTREAM(MODIFIER||||330|mol|protein_coding|CODING|FBtr0332521|);DOWNSTREAM(MODIFIER||||474|mol|protein_coding|CODING|FBtr0080676|);DOWNSTREAM(MODIFIER||||474|mol|protein_coding|CODING|FBtr0111014|);DOWNSTREAM(MODIFIER||||474|mol|protein_coding|CODING|FBtr0111015|);DOWNSTREAM(MODIFIER||||474|mol|protein_coding|CODING|FBtr0332520|);INTERGE…	-
2L_18944600_SNP	T	A	A	0.1026	4	35	0.1318	2.896e-05	1.00381e-05	0.07183	0.01448	0.0114698	0.1018	3.244e-05	9.85147e-06	0.05993	0.09752	0.0841569	SiteClass[FBgn0032723|ssp3|UPSTREAM|652],TranscriptAnnot[INTERGENIC(MODIFIER|||||||||);UPSTREAM(MODIFIER||||1732|ssp3|protein_coding|CODING|FBtr0081193|)]	(TF_binding_site|BDTNP1_TFBS_dl|FBsf0000299301),(TF_binding_site|BDTNP1_TFBS_z|FBsf0000196260),(TF_binding_site|mE1_TFBS_HSA|FBsf0000352313),(TF_binding_site|mE1_TFBS_sens|FBsf0000218200)
2L_19383326_SNP	T	C	C	0.3514	13	24	0.08659	2.977e-05	8.29004e-06	0.02265	0.2572	0.235768	0.05462	0.001054	0.000843261	0.06394	0.006611	0.00351063	SiteClass[FBgn0032773|fon|DOWNSTREAM|61;FBgn0032772|CG17350|DOWNSTREAM|233],TranscriptAnnot[DOWNSTREAM(MODIFIER||||317|CG17350|protein_coding|CODING|FBtr0081199|);DOWNSTREAM(MODIFIER||||565|fon|protein_coding|CODING|FBtr0081223|);DOWNSTREAM(MODIFIER||||574|fon|protein_coding|CODING|FBtr0336819|);DOWNSTREAM(MODIFIER||||577|fon|protein_coding|CODING|FBtr0301287|);UTR_3_PRIME(MODIFIER||||577|fon|pro…	-
2L_9681103_SNP	T	C	C	0.1538	6	33	0.07725	0.006364	0.00388131	-0.04603	0.07027	0.0581495	0.01561	0.5007	0.362393	0.1233	5.318e-06	2.2973e-06	SiteClass[|||],TranscriptAnnot[INTERGENIC(MODIFIER|||||||||)]	-
2R_10416569_SNP	G	T	T	0.1579	6	32	0.1142	1.344e-05	4.64355e-06	0.05557	0.0182	0.0211471	0.0849	4.916e-05	1.12986e-05	0.05867	0.03077	0.0434787	SiteClass[FBgn0020245|ttv|INTRON|0],TranscriptAnnot[INTRON(MODIFIER||||760|ttv|protein_coding|CODING|FBtr0087495|1);INTRON(MODIFIER||||760|ttv|protein_coding|CODING|FBtr0333164|1)]	-
2R_12767737_SNP	G	A	A	0.3784	14	23	-0.06138	0.00064	0.00254814	-0.05388	0.0007647	0.00271396	-0.05763	5.935e-06	0.000216393	-0.007496	0.7383	0.740996	SiteClass[FBgn0025833|CG8910|INTRON|0;FBgn0034166|CG6472|UPSTREAM|41],TranscriptAnnot[INTRON(MODIFIER||||608|CG8910|protein_coding|CODING|FBtr0087071|2);UPSTREAM(MODIFIER||||394|CG6472|protein_coding|CODING|FBtr0087046|)]	-
2R_13465491_SNP	G	C	C	0.122	5	36	0.1228	8.462e-06	4.34802e-06	0.05364	0.04576	0.0392813	0.08823	6.322e-05	1.87737e-05	0.06919	0.03055	0.0256337	SiteClass[FBgn0034246|Dcr-2|NON_SYNONYMOUS_CODING|0],TranscriptAnnot[NON_SYNONYMOUS_CODING(MODERATE|MISSENSE|Ggg/Cgg|G860R|1722|Dcr-2|protein_coding|CODING|FBtr0086904|)]	-
2R_18791022_SNP	G	A	A	0.2051	8	31	0.08039	0.001184	0.000599653	-0.03559	0.1207	0.103002	0.0224	0.2774	0.197737	0.116	1.157e-06	4.0025e-07	SiteClass[FBgn0034797|nahoda|INTRON|0],TranscriptAnnot[INTRON(MODIFIER||||1148|nahoda|protein_coding|CODING|FBtr0304795|1);INTRON(MODIFIER||||1335|nahoda|protein_coding|CODING|FBtr0071942|1);INTRON(MODIFIER||||1335|nahoda|protein_coding|CODING|FBtr0071943|1)]	-
2R_3618546_SNP	A	G	A	0.3421	13	25	-0.08156	5.424e-05	3.05322e-05	-0.04844	0.01263	0.00826835	-0.065	4.147e-05	8.84328e-06	-0.03311	0.1627	0.142765	SiteClass[FBgn0042135|CG18812|INTRON|0],TranscriptAnnot[INTRON(MODIFIER||||534|CG18812|protein_coding|CODING|FBtr0330328|1);INTRON(MODIFIER||||540|CG18812|protein_coding|CODING|FBtr0088935|1)]	-
2R_3618578_SNP	C	T	C	0.3421	13	25	-0.08156	5.424e-05	3.05322e-05	-0.04844	0.01263	0.00826835	-0.065	4.147e-05	8.84328e-06	-0.03311	0.1627	0.142765	SiteClass[FBgn0042135|CG18812|INTRON|0],TranscriptAnnot[INTRON(MODIFIER||||534|CG18812|protein_coding|CODING|FBtr0330328|1);INTRON(MODIFIER||||540|CG18812|protein_coding|CODING|FBtr0088935|1)]	-
2R_5342981_SNP	T	A	A	0.1143	4	31	0.1354	2.394e-05	5.69909e-06	0.02199	0.4939	0.457796	0.07871	0.00348	0.00265242	0.1134	0.001298	0.000627242	SiteClass[FBgn0259234|Camta|INTRON|0;FBgn0053757|CG33757|UPSTREAM|528],TranscriptAnnot[INTRON(MODIFIER||||1988|Camta|protein_coding|CODING|FBtr0339382|3);INTRON(MODIFIER||||2004|Camta|protein_coding|CODING|FBtr0301766|3);INTRON(MODIFIER||||2005|Camta|protein_coding|CODING|FBtr0299845|3);INTRON(MODIFIER||||2044|Camta|protein_coding|CODING|FBtr0300527|3);UPSTREAM(MODIFIER||||178|CG33757|protein_cod…	-
2R_8924150_SNP	T	C	C	0.2105	8	30	0.0888	0.0002634	0.000121345	0.06618	0.003064	0.00160552	0.07749	3.779e-05	9.55812e-06	0.02262	0.4122	0.393635	SiteClass[|||],TranscriptAnnot[INTERGENIC(MODIFIER|||||||||)]	-
2R_9012164_SNP	G	T	G	0.2973	11	26	-0.08054	0.0003076	0.000113809	-0.06111	0.001184	0.00122672	-0.07083	3.366e-05	4.95605e-06	-0.01942	0.4002	0.417944	SiteClass[FBgn0033792|CG13325|SYNONYMOUS_CODING|0],TranscriptAnnot[SYNONYMOUS_CODING(LOW|SILENT|gtG/gtT|V405|697|CG13325|protein_coding|CODING|FBtr0087722|);SYNONYMOUS_CODING(LOW|SILENT|gtG/gtT|V405|697|CG13325|protein_coding|CODING|FBtr0339748|)]	-
3L_1061217_SNP	T	G	G	0.1111	4	32	0.04866	0.1236	0.142332	-0.08719	0.003865	0.00184549	-0.01926	0.4728	0.496854	0.1358	7.792e-06	2.07947e-05	SiteClass[FBgn0004870|bab1|INTRON|0],TranscriptAnnot[INTRON(MODIFIER||||970|bab1|protein_coding|CODING|FBtr0333268|1);INTRON(MODIFIER||||971|bab1|protein_coding|CODING|FBtr0333269|1);INTRON(MODIFIER||||976|bab1|protein_coding|CODING|FBtr0333270|1);INTRON(MODIFIER||||977|bab1|protein_coding|CODING|FBtr0072642|1)]	-
3L_1061218_SNP	G	T	T	0.1579	6	32	0.06349	0.01723	0.0199634	-0.06674	0.007426	0.00492833	-0.001623	0.9419	0.997296	0.1302	4.058e-07	3.8848e-07	SiteClass[FBgn0004870|bab1|INTRON|0],TranscriptAnnot[INTRON(MODIFIER||||970|bab1|protein_coding|CODING|FBtr0333268|1);INTRON(MODIFIER||||971|bab1|protein_coding|CODING|FBtr0333269|1);INTRON(MODIFIER||||976|bab1|protein_coding|CODING|FBtr0333270|1);INTRON(MODIFIER||||977|bab1|protein_coding|CODING|FBtr0072642|1)]	-
3L_18349316_SNP	A	G	G	0.3333	13	26	-0.07012	0.0003676	0.000457195	0.02256	0.2488	0.231183	-0.02378	0.1535	0.127248	-0.09268	7.072e-06	3.93296e-06	SiteClass[|||],TranscriptAnnot[INTERGENIC(MODIFIER|||||||||)]	(TF_binding_site|BDTNP1_TFBS_da|FBsf0000327532),(TF_binding_site|BDTNP1_TFBS_dl|FBsf0000308384),(TF_binding_site|BDTNP1_TFBS_ftz|FBsf0000295352),(TF_binding_site|BDTNP1_TFBS_hb|FBsf0000291543),(TF_binding_site|BDTNP1_TFBS_Med|FBsf0000283567),(TF_binding_site|BDTNP1_TFBS_prd|FBsf0000275716),(TF_binding_site|BDTNP1_TFBS_slp1|FBsf0000272683),(TF_binding_site|BDTNP1_TFBS_sna|FBsf0000269560),(TF_bindi…
3L_508270_SNP	T	C	C	0.2895	11	27	0.05837	0.00657	0.00715456	-0.03753	0.0654	0.0551561	0.01042	0.5562	0.592107	0.0959	1.498e-05	6.46046e-06	SiteClass[FBgn0001316|klar|NON_SYNONYMOUS_CODING|0],TranscriptAnnot[NON_SYNONYMOUS_CODING(MODERATE|MISSENSE|aGg/aAg|R81K|1823|klar|protein_coding|CODING|FBtr0112808|);NON_SYNONYMOUS_CODING(MODERATE|MISSENSE|aGg/aAg|R81K|2045|klar|protein_coding|CODING|FBtr0110818|);NON_SYNONYMOUS_CODING(MODERATE|MISSENSE|aGg/aAg|R81K|2262|klar|protein_coding|CODING|FBtr0072565|);NON_SYNONYMOUS_CODING(MODERATE|MIS…	-
3L_622180_SNP	T	A	A	0.2	8	32	0.1069	1.999e-06	9.25014e-07	0.01793	0.4321	0.415608	0.06241	0.0009021	0.00091393	0.08896	0.0005037	0.000276784	SiteClass[FBgn0263042|CG43337|UTR_5_PRIME|0],TranscriptAnnot[UTR_5_PRIME(MODIFIER||||172|CG43337|protein_coding|CODING|FBtr0306919|1)]	(TF_binding_site|BDTNP1_TFBS_da|FBsf0000325581),(TF_binding_site|BDTNP1_TFBS_dl|FBsf0000304770),(TF_binding_site|BDTNP1_TFBS_twi|FBsf0000202585),(TF_binding_site|mE1_TFBS_HSA|FBsf0000360794),(TF_binding_site|mE1_TFBS_sens|FBsf0000222227),(TF_binding_site|mE1_TFBS_Stat92E|FBsf0000335722)
3L_6518977_SNP	C	T	T	0.1795	7	32	0.1027	8.341e-06	1.42569e-05	0.02845	0.237	0.218662	0.0656	0.0006139	0.000780846	0.07429	0.007226	0.00532543	SiteClass[FBgn0020251|sfl|INTRON|0],TranscriptAnnot[INTRON(MODIFIER||||1048|sfl|protein_coding|CODING|FBtr0076968|3);INTRON(MODIFIER||||1048|sfl|protein_coding|CODING|FBtr0301562|2)]	-
3L_9841163_SNP	G	C	C	0.375	15	25	-0.05529	0.004077	0.00510232	0.03192	0.08432	0.0749321	-0.01169	0.4658	0.473903	-0.08721	1.085e-05	7.20452e-06	SiteClass[FBgn0004390|Gap1|INTRON|0],TranscriptAnnot[INTRON(MODIFIER||||1163|Gap1|protein_coding|CODING|FBtr0076367|1);INTRON(MODIFIER||||1163|Gap1|protein_coding|CODING|FBtr0076368|1);INTRON(MODIFIER||||1181|Gap1|protein_coding|CODING|FBtr0330168|1)]	-
3R_13531456_SNP	T	C	T	0.4054	15	22	0.01928	0.3447	0.361202	0.07542	1.922e-05	5.57913e-06	0.04735	0.002662	0.00423081	-0.05614	0.009516	0.0090697	SiteClass[FBgn0261885|osa|INTRON|0],TranscriptAnnot[INTRON(MODIFIER||||2555|osa|protein_coding|CODING|FBtr0335024|4);INTRON(MODIFIER||||2556|osa|protein_coding|CODING|FBtr0089583|4);INTRON(MODIFIER||||2559|osa|protein_coding|CODING|FBtr0335025|4);INTRON(MODIFIER||||2703|osa|protein_coding|CODING|FBtr0089582|4);INTRON(MODIFIER||||2716|osa|protein_coding|CODING|FBtr0089581|4);INTRON(MODIFIER||||271…	-
3R_15404350_SNP	T	G	G	0.1707	7	34	0.05411	0.04052	0.0345442	-0.06714	0.00304	0.00222905	-0.006516	0.7585	0.736095	0.1212	9.328e-07	4.18888e-07	SiteClass[FBgn0260003|Dys|INTRON|0],TranscriptAnnot[INTRON(MODIFIER||||1051|Dys|protein_coding|CODING|FBtr0110916|1);INTRON(MODIFIER||||1152|Dys|protein_coding|CODING|FBtr0334563|1);INTRON(MODIFIER||||1323|Dys|protein_coding|CODING|FBtr0334565|15);INTRON(MODIFIER||||1669|Dys|protein_coding|CODING|FBtr0083766|10);INTRON(MODIFIER||||1854|Dys|protein_coding|CODING|FBtr0110915|6);INTRON(MODIFIER||||3…	-
3R_18932567_SNP	G	T	G	0.5	19	19	-0.02007	0.3028	0.326158	-0.07195	1.906e-05	8.51892e-06	-0.04601	0.002093	0.00414214	0.05189	0.01301	0.0131747	SiteClass[FBgn0039054|CG13830|INTRON|0],TranscriptAnnot[INTRON(MODIFIER||||629|CG13830|protein_coding|CODING|FBtr0302022|1);INTRON(MODIFIER||||629|CG13830|protein_coding|CODING|FBtr0302023|1);INTRON(MODIFIER||||632|CG13830|protein_coding|CODING|FBtr0337028|1)]	-
3R_18932682_SNP	T	C	C	0.4722	17	19	-0.02882	0.1583	0.168195	-0.0818	1.797e-06	3.6653e-07	-0.05531	0.0003098	0.000427818	0.05298	0.01674	0.0139489	SiteClass[FBgn0039054|CG13830|INTRON|0],TranscriptAnnot[INTRON(MODIFIER||||629|CG13830|protein_coding|CODING|FBtr0302022|1);INTRON(MODIFIER||||629|CG13830|protein_coding|CODING|FBtr0302023|1);INTRON(MODIFIER||||632|CG13830|protein_coding|CODING|FBtr0337028|1)]	-
3R_18932685_SNP	A	G	A	0.5	18	18	-0.03192	0.1064	0.125326	-0.07938	4.721e-06	1.00443e-06	-0.05565	0.0002536	0.000374487	0.04747	0.02766	0.0285404	SiteClass[FBgn0039054|CG13830|INTRON|0],TranscriptAnnot[INTRON(MODIFIER||||629|CG13830|protein_coding|CODING|FBtr0302022|1);INTRON(MODIFIER||||629|CG13830|protein_coding|CODING|FBtr0302023|1);INTRON(MODIFIER||||632|CG13830|protein_coding|CODING|FBtr0337028|1)]	-
3R_18932688_SNP	C	G	G	0.4412	15	19	0.02205	0.3013	0.310612	0.08628	1.558e-06	1.73343e-07	0.05417	0.0009426	0.000953674	-0.06423	0.003988	0.00345786	SiteClass[FBgn0039054|CG13830|INTRON|0],TranscriptAnnot[INTRON(MODIFIER||||629|CG13830|protein_coding|CODING|FBtr0302022|1);INTRON(MODIFIER||||629|CG13830|protein_coding|CODING|FBtr0302023|1);INTRON(MODIFIER||||632|CG13830|protein_coding|CODING|FBtr0337028|1)]	-
3R_19041115_SNP	G	T	G	0.1795	7	32	0.1052	6.205e-06	7.69459e-06	0.0506	0.03501	0.0254782	0.07791	5.093e-05	2.60498e-05	0.05461	0.04775	0.0451758	SiteClass[FBgn0262975|cnc|INTRON|0],TranscriptAnnot[INTRON(MODIFIER||||1133|cnc|protein_coding|CODING|FBtr0306752|2);INTRON(MODIFIER||||1133|cnc|protein_coding|CODING|FBtr0308226|2);INTRON(MODIFIER||||1133|cnc|protein_coding|CODING|FBtr0308227|2);INTRON(MODIFIER||||1383|cnc|protein_coding|CODING|FBtr0306748|3);INTRON(MODIFIER||||1383|cnc|protein_coding|CODING|FBtr0306753|3);INTRON(MODIFIER||||138…	(silencer|mE1_HDAC_PRE|FBsf0000343717),(TF_binding_site|BDTNP1_TFBS_dl|FBsf0000313565),(TF_binding_site|BDTNP1_TFBS_twi|FBsf0000265857),(TF_binding_site|mE1_TFBS_disco|FBsf0000260992),(TF_binding_site|mE1_TFBS_h|FBsf0000257554),(TF_binding_site|mE1_TFBS_HSA|FBsf0000374397),(TF_binding_site|mE1_TFBS_sens|FBsf0000233098),(TF_binding_site|mE1_TFBS_Trl|FBsf0000341584)
3R_19041122_SNP	G	A	G	0.175	7	33	0.105	4.615e-06	7.57686e-06	0.05041	0.03281	0.0256483	0.0777	4.039e-05	2.56345e-05	0.05457	0.04438	0.0447021	SiteClass[FBgn0262975|cnc|INTRON|0],TranscriptAnnot[INTRON(MODIFIER||||1133|cnc|protein_coding|CODING|FBtr0306752|2);INTRON(MODIFIER||||1133|cnc|protein_coding|CODING|FBtr0308226|2);INTRON(MODIFIER||||1133|cnc|protein_coding|CODING|FBtr0308227|2);INTRON(MODIFIER||||1383|cnc|protein_coding|CODING|FBtr0306748|3);INTRON(MODIFIER||||1383|cnc|protein_coding|CODING|FBtr0306753|3);INTRON(MODIFIER||||138…	(silencer|mE1_HDAC_PRE|FBsf0000343717),(TF_binding_site|BDTNP1_TFBS_da|FBsf0000330253),(TF_binding_site|BDTNP1_TFBS_dl|FBsf0000313565),(TF_binding_site|BDTNP1_TFBS_twi|FBsf0000265857),(TF_binding_site|mE1_TFBS_disco|FBsf0000260992),(TF_binding_site|mE1_TFBS_h|FBsf0000257554),(TF_binding_site|mE1_TFBS_HSA|FBsf0000374397),(TF_binding_site|mE1_TFBS_sens|FBsf0000233098),(TF_binding_site|mE1_TFBS_Trl|…
3R_23873667_DEL	A	AAAAG	AAAAG	0.1515	5	28	0.1313	9.313e-06	9.18353e-07	0.01755	0.5583	0.517121	0.07443	0.002808	0.00167381	0.1138	0.0006036	0.000136172	SiteClass[FBgn0085391|CG34362|INTRON|0],TranscriptAnnot[INTRON(MODIFIER||||498|CG34362|protein_coding|CODING|FBtr0334897|1);INTRON(MODIFIER||||505|CG34362|protein_coding|CODING|FBtr0112583|1);INTRON(MODIFIER||||509|CG34362|protein_coding|CODING|FBtr0334896|1);INTRON(MODIFIER||||792|CG34362|protein_coding|CODING|FBtr0339602|3);INTRON(MODIFIER||||792|CG34362|protein_coding|CODING|FBtr0339603|3)]	-
3R_26671860_DEL	T	TTGC	TTGC	0.1429	5	30	0.04747	0.1476	0.115429	-0.08002	0.003421	0.00168522	-0.01627	0.5292	0.471039	0.1275	3.686e-05	9.85663e-06	SiteClass[|||],TranscriptAnnot[INTERGENIC(MODIFIER|||||||||)]	(TF_binding_site|BDTNP1_TFBS_dl|FBsf0000314881),(TF_binding_site|BDTNP1_TFBS_hb|FBsf0000292905),(TF_binding_site|BDTNP1_TFBS_Med|FBsf0000287030),(TF_binding_site|mE1_TFBS_HSA|FBsf0000376842),(TF_binding_site|mE1_TFBS_inv|FBsf0000237697)
3R_5143515_SNP	C	T	T	0.1316	5	GC13928	0.08099	0.005335	0.00525506	-0.05405	0.04858	0.0388286	0.01347	0.5762	0.537527	0.135	3.73e-06	1.52199e-06	SiteClass[FBgn0037676|CG8861|INTRON|0],TranscriptAnnot[INTRON(MODIFIER||||178|CG8861|protein_coding|CODING|FBtr0300335|2);INTRON(MODIFIER||||178|CG8861|protein_coding|CODING|FBtr0301210|2)]	-
3R_660072_SNP	A	T	T	0.15	6	34	0.1053	7.05e-05	3.25653e-05	-0.01189	0.6383	0.630875	0.04672	0.0346	0.0478842	0.1172	1.464e-05	9.12993e-06	SiteClass[|||],TranscriptAnnot[INTERGENIC(MODIFIER|||||||||)]	(TF_binding_site|BDTNP1_TFBS_da|FBsf0000328081),(TF_binding_site|BDTNP1_TFBS_dl|FBsf0000309528),(TF_binding_site|BDTNP1_TFBS_Med|FBsf0000284144),(TF_binding_site|BDTNP1_TFBS_twi|FBsf0000264068)
3R_9147875_SNP	A	T	A	0.2895	11	27	0.06595	0.001804	0.00207206	-0.03074	0.1332	0.119035	0.01761	0.317	0.425668	0.09669	1.169e-05	5.13226e-06	SiteClass[|||],TranscriptAnnot[INTERGENIC(MODIFIER|||||||||)]	-
3R_9147881_SNP	T	C	T	0.2821	11	28	0.06318	0.002785	0.00315654	-0.03213	0.1124	0.100843	0.01552	0.377	0.494357	0.09531	1.138e-05	6.62579e-06	SiteClass[|||],TranscriptAnnot[INTERGENIC(MODIFIER|||||||||)]	-
3R_9147883_SNP	G	A	G	0.2821	11	28	0.06318	0.002785	0.00315654	-0.03213	0.1124	0.100843	0.01552	0.377	0.494357	0.09531	1.138e-05	6.62579e-06	SiteClass[|||],TranscriptAnnot[INTERGENIC(MODIFIER|||||||||)]	-
X_10813735_SNP	C	T	T	0.1081	4	33	0.1157	0.0005513	0.000176891	0.09269	0.001482	0.000822379	0.1042	2.987e-05	6.22123e-06	0.02306	0.5427	0.514212	SiteClass[FBgn0264502|CG43901|INTRON|0],TranscriptAnnot[INTRON(MODIFIER||||2216|CG43901|protein_coding|CODING|FBtr0332933|7);INTRON(MODIFIER||||2281|CG43901|protein_coding|CODING|FBtr0332932|7)]	-
X_11811927_SNP	C	G	C	0.425	17	23	0.07923	7.761e-06	1.22363e-05	0.02153	0.2455	0.224675	0.05038	0.0008306	0.00057833	0.0577	0.004528	0.00469319	SiteClass[FBgn0030356|CR32661|EXON|0;FBgn0250871|pot|UPSTREAM|641],TranscriptAnnot[EXON(MODIFIER|||||CR32661|ncRNA|NON_CODING|FBtr0073593|4);UPSTREAM(MODIFIER||||963|pot|protein_coding|CODING|FBtr0073594|);UPSTREAM(MODIFIER||||963|pot|protein_coding|CODING|FBtr0305609|)]	(TF_binding_site|mE1_TFBS_HSA|FBsf0000381694),(TF_binding_site|mE1_TFBS_sens|FBsf0000220665),(TF_binding_site|mE1_TFBS_Trl|FBsf0000342863)
X_16437500_SNP	G	A	A	0.1707	7	34	0.05015	0.05861	0.0510119	-0.0604	0.008403	0.00654217	-0.005123	0.809	0.823979	0.1105	1.453e-05	7.71707e-06	SiteClass[FBgn0030757|CG9902|DOWNSTREAM|103],TranscriptAnnot[DOWNSTREAM(MODIFIER||||1137|CG9902|protein_coding|CODING|FBtr0074296|);UTR_3_PRIME(MODIFIER||||1137|CG9902|protein_coding|CODING|FBtr0334035|6)]	-
X_16437501_SNP	A	G	G	0.175	7	33	0.05054	0.06055	0.0497511	-0.06141	0.008102	0.00575071	-0.005435	0.8007	0.812327	0.112	1.379e-05	5.85449e-06	SiteClass[FBgn0030757|CG9902|DOWNSTREAM|102],TranscriptAnnot[DOWNSTREAM(MODIFIER||||1137|CG9902|protein_coding|CODING|FBtr0074296|);UTR_3_PRIME(MODIFIER||||1137|CG9902|protein_coding|CODING|FBtr0334035|6)]	-
X_16710451_SNP	T	C	C	0.1282	5	34	0.07838	0.009501	0.00697387	-0.05508	0.0398	0.0346962	0.01165	0.6319	0.674307	0.1335	7.021e-06	2.08032e-06	SiteClass[FBgn0030796|CG4829|INTRON|0;FBgn0264960|CR44129|UPSTREAM|473],TranscriptAnnot[INTRON(MODIFIER||||732|CG4829|protein_coding|CODING|FBtr0112995|1);INTRON(MODIFIER||||822|CG4829|protein_coding|CODING|FBtr0074336|1);UPSTREAM(MODIFIER||||491|CG4829|protein_coding|CODING|FBtr0335278|);UPSTREAM(MODIFIER||||687|CG4829|protein_coding|CODING|FBtr0112994|);UPSTREAM(MODIFIER||||777|CG4829|protein_c…	-
X_16710462_SNP	T	A	A	0.1351	5	32	0.07886	0.01146	0.00684634	-0.05568	0.04409	0.0334252	0.01159	0.6442	0.673691	0.1345	1.121e-05	1.83461e-06	SiteClass[FBgn0030796|CG4829|INTRON|0;FBgn0264960|CR44129|UPSTREAM|484],TranscriptAnnot[INTRON(MODIFIER||||732|CG4829|protein_coding|CODING|FBtr0112995|1);INTRON(MODIFIER||||822|CG4829|protein_coding|CODING|FBtr0074336|1);UPSTREAM(MODIFIER||||491|CG4829|protein_coding|CODING|FBtr0335278|);UPSTREAM(MODIFIER||||687|CG4829|protein_coding|CODING|FBtr0112994|);UPSTREAM(MODIFIER||||777|CG4829|protein_c…	-
X_18230074_SNP	C	G	C	0.2	7	28	0.1008	0.0001849	3.0595e-05	-0.01271	0.6178	0.5903	0.04404	0.05067	0.022932	0.1135	2.359e-05	6.15844e-06	SiteClass[FBgn0030913|CG6123|INTRON|0],TranscriptAnnot[INTRON(MODIFIER||||614|CG6123|protein_coding|CODING|FBtr0074578|2);INTRON(MODIFIER||||614|CG6123|protein_coding|CODING|FBtr0307553|2)]	-
X_18235120_SNP	A	T	T	0.15	6	34	0.09084	0.0008326	0.00050263	-0.03385	0.1785	0.166813	0.02849	0.2085	0.137847	0.1247	1.749e-06	1.48841e-06	SiteClass[FBgn0030913|CG6123|INTRON|0],TranscriptAnnot[INTRON(MODIFIER||||614|CG6123|protein_coding|CODING|FBtr0074578|2);INTRON(MODIFIER||||614|CG6123|protein_coding|CODING|FBtr0307553|2)]	-
X_5208683_SNP	C	T	T	0.3	12	28	0.08759	1.535e-05	6.3861e-06	0.04119	0.03484	0.028036	0.06439	6.449e-05	1.61656e-05	0.04641	0.04695	0.0392461	SiteClass[FBgn0029753|CG4198|SYNONYMOUS_CODING|0;FBgn0029754|CG15930|DOWNSTREAM|480],TranscriptAnnot[DOWNSTREAM(MODIFIER||||513|CG15930|protein_coding|CODING|FBtr0301881|);SYNONYMOUS_CODING(LOW|SILENT|agT/agC|S384|477|CG4198|protein_coding|CODING|FBtr0070750|)]	(TF_binding_site|mE1_TFBS_chinmo|FBsf0000208331),(TF_binding_site|mE1_TFBS_HSA|FBsf0000379453)
X_8071826_SNP	A	G	G	0.09756	4	37	0.135	9.303e-06	4.80833e-06	0.05111	0.08645	0.076886	0.09305	0.0001525	7.61836e-05	0.08387	0.0167	0.0135319	SiteClass[FBgn0030018|slpr|UPSTREAM|639;FBgn0261873|sdt|UPSTREAM|756],TranscriptAnnot[INTERGENIC(MODIFIER|||||||||);UPSTREAM(MODIFIER||||1148|slpr|protein_coding|CODING|FBtr0071184|);UPSTREAM(MODIFIER||||1148|slpr|protein_coding|CODING|FBtr0303843|);UPSTREAM(MODIFIER||||1148|slpr|protein_coding|CODING|FBtr0303844|);UPSTREAM(MODIFIER||||1155|slpr|protein_coding|CODING|FBtr0303842|);UPSTREAM(MODIFI…	(TF_binding_site|BDTNP1_TFBS_dl|FBsf0000317578)

## Sheet: Fbgn Lists
Receptive			Expressive			Grooming			Social Space
Lip2	FBgn0024740		CG10144	FBgn0035704		CG44153	FBgn0265002		Nos	FBgn0011676
dpr2	FBgn0261871		bun	FBgn0259176		Nup154	FBgn0021761		Pino	FBgn0016926
dpr3	FBgn0053516		CG13992	FBgn0031756		asRNA:CR42743	FBgn0261707		CG31729	FBgn0051729
Pgk	FBgn0250906		CG43340	FBgn0263077		CG15841	FBgn0046212		mol	FBgn0086711
CG3407	FBgn0031573		rial	FBgn0013997		Pde1c	FBgn0264815		ssp3	FBgn0032723
tutl	FBgn0010473		CG31937	FBgn0031360		robo3	FBgn0041097		fon	FBgn0032773
CG14010	FBgn0031725		CG13928	FBgn0035245		Eato	FBgn0028539		ttv	FBgn0265974
ppk7	FBgn0031802		CG32816	FBgn0052816		side-II	FBgn0259213		CG8910	FBgn0025833
ppk14	FBgn0031803		numb	FBgn0002973		CG15144	FBgn0032648		Dcr-2	FBgn0034246
CG9500	FBgn0031804		tRNA:CR30407	FBgn0050407		CadN	FBgn0015609		nahoda	FBgn0034797
CG7191	FBgn0031945		sfl	FBgn0020251		CG10211	FBgn0032685		CG18812	FBgn0042135
Sema-1a	FBgn0011259		CG42827	FBgn0262009		CG42238	FBgn0250867		Camta	FBgn0259234
CG32983	FBgn0052983		Nach	FBgn0024319		ed	FBgn0000547		CG13325	FBgn0033792
zf30C	FBgn0270924		CG34040	FBgn0054040		dpy	FBgn0053196		bab1	FBgn0004870
Oaz	FBgn0261613		CG13531	FBgn0034786		Muc26B	FBgn0040950		klar	FBgn0001316
CG10249	FBgn0027596		fz2	FBgn0016797		PDZ-GEF	FBgn0021873		CG43337	FBgn0263042
CG10253	FBgn0033983					uif	FBgn0031879		sfl	FBgn0020251
ckn	FBgn0033987					CG43321	FBgn0263026		Gap1	FBgn0004390
CG15080	FBgn0034391					CG13786	FBgn0031900		osa	FBgn0261885
CG12484	FBgn0086604					Snoo	FBgn0085450		Dys	FBgn0260003
CG13492	FBgn0034662					Sema1a	FBgn0011259		CG13830	FBgn0039054
a	FBgn0000008					Oatp30B	FBgn0032123		cnc	FBgn0262975
px	FBgn0003175					Apoltp	FBgn0032136		CG34362	FBgn0085391
l(2)k09913	FBgn0021979					lncRNA:CR44150	FBgn0264999		CG8861	FBgn0037676
RpL22-like	FBgn0034837					Dg	FBgn0034072		CG43901	FBgn0264502
CG7737	FBgn0033584					CG7997	FBgn0034117		CR32661	FBgn0030356
CR33013	FBgn0053013					Syn2	FBgn0034135		CG9902	FBgn0030757
CG17575	FBgn0250842					CG30463	FBgn0050463		CG4829	FBgn0030796
CG44206	FBgn0265104					CG8910	FBgn0025833		CG6123	FBgn0030913
CG6191	FBgn0027581					Elk	FBgn0011589		CG4198	FBgn0029753
Prosap	FBgn0040752					CG5756	FBgn0034301		slpr	FBgn0030018
Ir67b	FBgn0036083					pAbp	FBgn0265297
CG43127	FBgn0262592					ena	FBgn0000578
klu	FBgn0013469					sm	FBgn0003435
rols	FBgn0041096					Act57B	FBgn0000044
gdl	FBgn0001099					cv-2	FBgn0000395
CG33791	FBgn0035240					Fili	FBgn0085397
CG13033	FBgn0036638					MED16	FBgn0034707
CG43954	FBgn0264605					dnr1	FBgn0260866
CG6333	FBgn0036731					CG30275	FBgn0050275
Oatp74D	FBgn0036732					CG9890	FBgn0034814
GV1	FBgn0027790					sona	FBgn0034903
Cpr62Ba	FBgn0035279					CG4049	FBgn0034976
Tmhs	FBgn0262624					CG13579	FBgn0035010
CG42356	FBgn0259702					coro	FBgn0033109
CG32425	FBgn0052425					Spn42Dc	FBgn0033113
sls	FBgn0086906					spab	FBgn0033358
Cht7	FBgn0035398					CG13954	FBgn0033405
CG12009	FBgn0035430					luna	FBgn0040765
CG14961	FBgn0035439					jeb	FBgn0086677
Eip63E	FBgn0005640					CG6191	FBgn0027581
CG32264	FBgn0052264					CG17716	FBgn0000633
Cip4	FBgn0035533					stj	FBgn0261041
axo	FBgn0262870					Elo68alpha	FBgn0052072
lama	FBgn0016031					CG42671	FBgn0261553
Ets65A	FBgn0005658					Mob2	FBgn0259481
sfl	FBgn0020251					CG11658	FBgn0036196
CG13305	FBgn0035921					CG10361	FBgn0036208
NK7.1	FBgn0024321					toe	FBgn0036285
CR44177	FBgn0265066					CG14120	FBgn0036321
stumps	FBgn0020299					CG14118	FBgn0036323
CG7886	FBgn0038248					caps	FBgn0023095
CG6966	FBgn0038286					bru3	FBgn0264001
Fer1	FBgn0037475					bbg	FBgn0087007
Glut4EF	FBgn0267336					CG33791	FBgn0035240
tws	FBgn0004889					tRNA:Met-CAT-1-3	FBgn0052153
beat-Vc	FBgn0038084					l(3)72Dn	FBgn0263605
CG14355	FBgn0038208					CG43954	FBgn0264605
Myo10A	FBgn0263705					Eip75B	FBgn0000568
caz	FBgn0011571					CG44006	FBgn0264748
B-H2	FBgn0004854					Ir75d	FBgn0036829
CG42450	FBgn0259927					Dbx	FBgn0261723
trol	FBgn0267911					sls	FBgn0086906
kirre	FBgn0028369					CG12009	FBgn0035430
CG12206	FBgn0029662					CG42324	FBgn0259224
ovo	FBgn0003028					Eip63E	FBgn0005640
CG5062	FBgn0029747					CG32264	FBgn0052264
pigs	FBgn0029881					CG15021	FBgn0035544
nAcRalpha-34E	FBgn0028875					Ets65A	FBgn0005658
tlk	FBgn0086899					sfl	FBgn0020251
D2R	FBgn0053517					MCU	FBgn0042185
dpr	FBgn0040726					Pura	FBgn0035802
neuroligin	FBgn0031866					pbl	FBgn0003041
						nmo	FBgn0011817
						rhea	FBgn0260442
						Zasp66	FBgn0035917
						CG42673	FBgn0261555
						bma	FBgn0085385
						Dop1R1	FBgn0011582
						NK7.1	FBgn0024321
						CG7530	FBgn0038256
						btsz	FBgn0264754
						Rbp	FBgn0262483
						abd-A	FBgn0000014
						tinc	FBgn0261649
						CG18599	FBgn0038592
						CG8064	FBgn0038597
						fru	FBgn0004652
						Rh2	FBgn0003248
						cdi	FBgn0004876
						CG6040	FBgn0038679
						eIF4EHP	FBgn0053100
						CG5768	FBgn0039198
						AstA	FBgn0015591
						ball	FBgn0027889
						ppk31	FBgn0051065
						CG9601	FBgn0037578
						CG45263	FBgn0263416
						ich	FBgn0037645
						CG8176	FBgn0037702
						hth	FBgn0001235
						Cad87A	FBgn0037963
						timeout	FBgn0038118
						rdx	FBgn0264493
						CG43901	FBgn0264502
						CG42339	FBgn0259241
						Ten-a	FBgn0259240
						Tis11	FBgn0011837
						sno	FBgn0005410
						inaE	FBgn0261244
						CG1461	FBgn0030558
						dpr8	FBgn0052600
						Cngl	FBgn0263257
						CG42684	FBgn0261570
						Frq2	FBgn0083228
						Pvf1	FBgn0030964
						car	FBgn0000257
						Pmp70	FBgn0031069
						RunxA	FBgn0083981
						kirre	FBgn0028369
						rg	FBgn0086911
						CG3823	FBgn0029863
						CG3168	FBgn0029896
						CG9650	FBgn0029939

## Sheet: Sfl SNPs
ID	MinorAllele	MajorAllele	RefAllele	MAF	MinorAlleleCount	MajorAlleleCount	FemaleEff	FemalePval	FemaleMixedPval	MaleEff	MalePval	MaleMixedPval	AvgEff	AvgPval	AvgMixedPval	DiffEff	DiffPval	DiffMixedPval	GeneAnnotation	RegulationAnnotation
social space
chr3L:6518977-	C	T	T	0.1795	7	32	0.1027	8.341e-06	1.42569e-05	0.02845	0.237	0.218662	0.0656	0.0006139	0.000780846	0.07429	0.007226	0.00532543	SiteClass[FBgn0020251|sfl|INTRON|0],TranscriptAnnot[INTRON(MODIFIER||||1048|sfl|protein_coding|CODING|FBtr0076968|3);INTRON(MODIFIER||||1048|sfl|protein_coding|CODING|FBtr0301562|2)]	-
male expressive
chr3L:6488469-	G	T	G	0.1842	7	31	-179	1.241e-06	1.23153e-07	SiteClass[FBgn0035704|CG10144|UPSTREAM|72;FBgn0020251|sfl|UPSTREAM|311],TranscriptAnnot[INTERGENIC(MODIFIER|||||||||);UPSTREAM(MODIFIER||||1048|sfl|protein_coding|CODING|FBtr0076968|);UPSTREAM(MODIFIER||||1048|sfl|protein_coding|CODING|FBtr0301562|);UPSTREAM(MODIFIER||||1229|CG10144|protein_coding|CODING|FBtr0076986|)]	(TF_binding_site|BDTNP1_TFBS_dl|FBsf0000305926),(TF_binding_site|BDTNP1_TFBS_hb|FBsf0000291216),(TF_binding_site|BDTNP1_TFBS_Med|FBsf0000282332),(TF_binding_site|BDTNP1_TFBS_twi|FBsf0000203086),(TF_binding_site|BDTNP1_TFBS_z|FBsf0000197029),(TF_binding_site|mE1_TFBS_h|FBsf0000257001),(TF_binding_site|mE1_TFBS_Trl|FBsf0000339582)
chr3L:6488479-	C	T	C	0.225	9	31	-148.7	9.478e-06	3.08805e-06	SiteClass[FBgn0035704|CG10144|UPSTREAM|82;FBgn0020251|sfl|UPSTREAM|301],TranscriptAnnot[INTERGENIC(MODIFIER|||||||||);UPSTREAM(MODIFIER||||1048|sfl|protein_coding|CODING|FBtr0076968|);UPSTREAM(MODIFIER||||1048|sfl|protein_coding|CODING|FBtr0301562|);UPSTREAM(MODIFIER||||1229|CG10144|protein_coding|CODING|FBtr0076986|)]	(TF_binding_site|BDTNP1_TFBS_dl|FBsf0000305926),(TF_binding_site|BDTNP1_TFBS_hb|FBsf0000291216),(TF_binding_site|BDTNP1_TFBS_Med|FBsf0000282332),(TF_binding_site|BDTNP1_TFBS_twi|FBsf0000203086),(TF_binding_site|BDTNP1_TFBS_z|FBsf0000197029),(TF_binding_site|mE1_TFBS_h|FBsf0000257001),(TF_binding_site|mE1_TFBS_Trl|FBsf0000339582)
chr3L:6488513-	G	C	G	0.2432	9	28	-156.3	3.906e-06	9.74661e-07	SiteClass[FBgn0035704|CG10144|UPSTREAM|116;FBgn0020251|sfl|UPSTREAM|267],TranscriptAnnot[INTERGENIC(MODIFIER|||||||||);UPSTREAM(MODIFIER||||1048|sfl|protein_coding|CODING|FBtr0076968|);UPSTREAM(MODIFIER||||1048|sfl|protein_coding|CODING|FBtr0301562|);UPSTREAM(MODIFIER||||1229|CG10144|protein_coding|CODING|FBtr0076986|)]	(TF_binding_site|BDTNP1_TFBS_dl|FBsf0000305926),(TF_binding_site|BDTNP1_TFBS_hb|FBsf0000291216),(TF_binding_site|BDTNP1_TFBS_Med|FBsf0000282332),(TF_binding_site|BDTNP1_TFBS_twi|FBsf0000203086),(TF_binding_site|BDTNP1_TFBS_z|FBsf0000197029),(TF_binding_site|mE1_TFBS_h|FBsf0000257001),(TF_binding_site|mE1_TFBS_Trl|FBsf0000339582)
chr3L:6488515-	G	A	G	0.2368	9	29	-154.4	3.684e-06	1.19017e-06	SiteClass[FBgn0035704|CG10144|UPSTREAM|118;FBgn0020251|sfl|UPSTREAM|265],TranscriptAnnot[INTERGENIC(MODIFIER|||||||||);UPSTREAM(MODIFIER||||1048|sfl|protein_coding|CODING|FBtr0076968|);UPSTREAM(MODIFIER||||1048|sfl|protein_coding|CODING|FBtr0301562|);UPSTREAM(MODIFIER||||1229|CG10144|protein_coding|CODING|FBtr0076986|)]	(TF_binding_site|BDTNP1_TFBS_dl|FBsf0000305926),(TF_binding_site|BDTNP1_TFBS_hb|FBsf0000291216),(TF_binding_site|BDTNP1_TFBS_Med|FBsf0000282332),(TF_binding_site|BDTNP1_TFBS_twi|FBsf0000203086),(TF_binding_site|BDTNP1_TFBS_z|FBsf0000197029),(TF_binding_site|mE1_TFBS_h|FBsf0000257001),(TF_binding_site|mE1_TFBS_Trl|FBsf0000339582)
chr3L:6488523-	G	A	G	0.2308	9	30	-145	1.944e-05	7.13737e-06	SiteClass[FBgn0035704|CG10144|UPSTREAM|126;FBgn0020251|sfl|UPSTREAM|257],TranscriptAnnot[INTERGENIC(MODIFIER|||||||||);UPSTREAM(MODIFIER||||1048|sfl|protein_coding|CODING|FBtr0076968|);UPSTREAM(MODIFIER||||1048|sfl|protein_coding|CODING|FBtr0301562|);UPSTREAM(MODIFIER||||1229|CG10144|protein_coding|CODING|FBtr0076986|)]	(TF_binding_site|BDTNP1_TFBS_dl|FBsf0000305926),(TF_binding_site|BDTNP1_TFBS_hb|FBsf0000291216),(TF_binding_site|BDTNP1_TFBS_Med|FBsf0000282332),(TF_binding_site|BDTNP1_TFBS_twi|FBsf0000203086),(TF_binding_site|BDTNP1_TFBS_z|FBsf0000197029),(TF_binding_site|mE1_TFBS_h|FBsf0000257001),(TF_binding_site|mE1_TFBS_Trl|FBsf0000339582)
chr3L:6488526-	T	G	T	0.2308	9	30	-145	1.944e-05	7.13737e-06	SiteClass[FBgn0035704|CG10144|UPSTREAM|129;FBgn0020251|sfl|UPSTREAM|254],TranscriptAnnot[INTERGENIC(MODIFIER|||||||||);UPSTREAM(MODIFIER||||1048|sfl|protein_coding|CODING|FBtr0076968|);UPSTREAM(MODIFIER||||1048|sfl|protein_coding|CODING|FBtr0301562|);UPSTREAM(MODIFIER||||1229|CG10144|protein_coding|CODING|FBtr0076986|)]	(TF_binding_site|BDTNP1_TFBS_dl|FBsf0000305926),(TF_binding_site|BDTNP1_TFBS_hb|FBsf0000291216),(TF_binding_site|BDTNP1_TFBS_Med|FBsf0000282332),(TF_binding_site|BDTNP1_TFBS_twi|FBsf0000203086),(TF_binding_site|BDTNP1_TFBS_z|FBsf0000197029),(TF_binding_site|mE1_TFBS_h|FBsf0000257001),(TF_binding_site|mE1_TFBS_Trl|FBsf0000339582)
chr3L:6488539-	G	T	G	0.225	9	31	-144.9	1.427e-05	6.75234e-06	SiteClass[FBgn0035704|CG10144|UPSTREAM|142;FBgn0020251|sfl|UPSTREAM|241],TranscriptAnnot[INTERGENIC(MODIFIER|||||||||);UPSTREAM(MODIFIER||||1048|sfl|protein_coding|CODING|FBtr0076968|);UPSTREAM(MODIFIER||||1048|sfl|protein_coding|CODING|FBtr0301562|);UPSTREAM(MODIFIER||||1229|CG10144|protein_coding|CODING|FBtr0076986|)]	(TF_binding_site|BDTNP1_TFBS_dl|FBsf0000305926),(TF_binding_site|BDTNP1_TFBS_hb|FBsf0000291216),(TF_binding_site|BDTNP1_TFBS_Med|FBsf0000282332),(TF_binding_site|BDTNP1_TFBS_twi|FBsf0000203086),(TF_binding_site|BDTNP1_TFBS_z|FBsf0000197029),(TF_binding_site|mE1_TFBS_h|FBsf0000257001),(TF_binding_site|mE1_TFBS_Trl|FBsf0000339582)
chr3L:6488553-	A	C	A	0.2195	9	32	-146.8	9.544e-06	4.11549e-06	SiteClass[FBgn0035704|CG10144|UPSTREAM|156;FBgn0020251|sfl|UPSTREAM|227],TranscriptAnnot[INTERGENIC(MODIFIER|||||||||);UPSTREAM(MODIFIER||||1048|sfl|protein_coding|CODING|FBtr0076968|);UPSTREAM(MODIFIER||||1048|sfl|protein_coding|CODING|FBtr0301562|);UPSTREAM(MODIFIER||||1229|CG10144|protein_coding|CODING|FBtr0076986|)]	(TF_binding_site|BDTNP1_TFBS_da|FBsf0000326241),(TF_binding_site|BDTNP1_TFBS_dl|FBsf0000305926),(TF_binding_site|BDTNP1_TFBS_gt|FBsf0000293829),(TF_binding_site|BDTNP1_TFBS_hb|FBsf0000291216),(TF_binding_site|BDTNP1_TFBS_Med|FBsf0000282332),(TF_binding_site|BDTNP1_TFBS_twi|FBsf0000203086),(TF_binding_site|BDTNP1_TFBS_z|FBsf0000197029),(TF_binding_site|mE1_TFBS_h|FBsf0000257001),(TF_binding_site|m…
chr3L:6488556-	T	G	T	0.2195	9	32	-146.8	9.544e-06	4.11549e-06	SiteClass[FBgn0035704|CG10144|UPSTREAM|159;FBgn0020251|sfl|UPSTREAM|224],TranscriptAnnot[INTERGENIC(MODIFIER|||||||||);UPSTREAM(MODIFIER||||1048|sfl|protein_coding|CODING|FBtr0076968|);UPSTREAM(MODIFIER||||1048|sfl|protein_coding|CODING|FBtr0301562|);UPSTREAM(MODIFIER||||1229|CG10144|protein_coding|CODING|FBtr0076986|)]	(TF_binding_site|BDTNP1_TFBS_da|FBsf0000326241),(TF_binding_site|BDTNP1_TFBS_dl|FBsf0000305926),(TF_binding_site|BDTNP1_TFBS_gt|FBsf0000293829),(TF_binding_site|BDTNP1_TFBS_hb|FBsf0000291216),(TF_binding_site|BDTNP1_TFBS_Med|FBsf0000282332),(TF_binding_site|BDTNP1_TFBS_twi|FBsf0000203086),(TF_binding_site|BDTNP1_TFBS_z|FBsf0000197029),(TF_binding_site|mE1_TFBS_h|FBsf0000257001),(TF_binding_site|m…
chr3L:6488561-	C	G	C	0.2	8	32	-158.4	5.382e-06	1.943e-06	SiteClass[FBgn0035704|CG10144|UPSTREAM|164;FBgn0020251|sfl|UPSTREAM|219],TranscriptAnnot[INTERGENIC(MODIFIER|||||||||);UPSTREAM(MODIFIER||||1048|sfl|protein_coding|CODING|FBtr0076968|);UPSTREAM(MODIFIER||||1048|sfl|protein_coding|CODING|FBtr0301562|);UPSTREAM(MODIFIER||||1229|CG10144|protein_coding|CODING|FBtr0076986|)]	(TF_binding_site|BDTNP1_TFBS_da|FBsf0000326241),(TF_binding_site|BDTNP1_TFBS_dl|FBsf0000305926),(TF_binding_site|BDTNP1_TFBS_gt|FBsf0000293829),(TF_binding_site|BDTNP1_TFBS_hb|FBsf0000291216),(TF_binding_site|BDTNP1_TFBS_Med|FBsf0000282332),(TF_binding_site|BDTNP1_TFBS_twi|FBsf0000203086),(TF_binding_site|BDTNP1_TFBS_z|FBsf0000197029),(TF_binding_site|mE1_TFBS_h|FBsf0000257001),(TF_binding_site|m…
chr3L:6488565-	T	C	T	0.2	8	32	-161.7	2.99e-06	6.03505e-07	SiteClass[FBgn0035704|CG10144|UPSTREAM|168;FBgn0020251|sfl|UPSTREAM|215],TranscriptAnnot[INTERGENIC(MODIFIER|||||||||);UPSTREAM(MODIFIER||||1048|sfl|protein_coding|CODING|FBtr0076968|);UPSTREAM(MODIFIER||||1048|sfl|protein_coding|CODING|FBtr0301562|);UPSTREAM(MODIFIER||||1229|CG10144|protein_coding|CODING|FBtr0076986|)]	(TF_binding_site|BDTNP1_TFBS_da|FBsf0000326241),(TF_binding_site|BDTNP1_TFBS_dl|FBsf0000305926),(TF_binding_site|BDTNP1_TFBS_gt|FBsf0000293829),(TF_binding_site|BDTNP1_TFBS_hb|FBsf0000291216),(TF_binding_site|BDTNP1_TFBS_Med|FBsf0000282332),(TF_binding_site|BDTNP1_TFBS_twi|FBsf0000203086),(TF_binding_site|BDTNP1_TFBS_z|FBsf0000197029),(TF_binding_site|mE1_TFBS_h|FBsf0000257001),(TF_binding_site|m…
chr3L:6488571-	T	A	T	0.225	9	31	-147	1.28e-05	4.28044e-06	SiteClass[FBgn0035704|CG10144|UPSTREAM|174;FBgn0020251|sfl|UPSTREAM|209],TranscriptAnnot[INTERGENIC(MODIFIER|||||||||);UPSTREAM(MODIFIER||||1048|sfl|protein_coding|CODING|FBtr0076968|);UPSTREAM(MODIFIER||||1048|sfl|protein_coding|CODING|FBtr0301562|);UPSTREAM(MODIFIER||||1229|CG10144|protein_coding|CODING|FBtr0076986|)]	(TF_binding_site|BDTNP1_TFBS_da|FBsf0000326241),(TF_binding_site|BDTNP1_TFBS_dl|FBsf0000305926),(TF_binding_site|BDTNP1_TFBS_gt|FBsf0000293829),(TF_binding_site|BDTNP1_TFBS_hb|FBsf0000291216),(TF_binding_site|BDTNP1_TFBS_Med|FBsf0000282332),(TF_binding_site|BDTNP1_TFBS_twi|FBsf0000203086),(TF_binding_site|BDTNP1_TFBS_z|FBsf0000197029),(TF_binding_site|mE1_TFBS_h|FBsf0000257001),(TF_binding_site|m…
chr3L:6488573-	A	C	A	0.225	9	31	-147	1.28e-05	4.28044e-06	SiteClass[FBgn0035704|CG10144|UPSTREAM|176;FBgn0020251|sfl|UPSTREAM|207],TranscriptAnnot[INTERGENIC(MODIFIER|||||||||);UPSTREAM(MODIFIER||||1048|sfl|protein_coding|CODING|FBtr0076968|);UPSTREAM(MODIFIER||||1048|sfl|protein_coding|CODING|FBtr0301562|);UPSTREAM(MODIFIER||||1229|CG10144|protein_coding|CODING|FBtr0076986|)]	(TF_binding_site|BDTNP1_TFBS_da|FBsf0000326241),(TF_binding_site|BDTNP1_TFBS_dl|FBsf0000305926),(TF_binding_site|BDTNP1_TFBS_gt|FBsf0000293829),(TF_binding_site|BDTNP1_TFBS_hb|FBsf0000291216),(TF_binding_site|BDTNP1_TFBS_Med|FBsf0000282332),(TF_binding_site|BDTNP1_TFBS_twi|FBsf0000203086),(TF_binding_site|BDTNP1_TFBS_z|FBsf0000197029),(TF_binding_site|mE1_TFBS_h|FBsf0000257001),(TF_binding_site|m…
fenale receptive
chr3L:6492651-	T	G	G	0.1944	7	29	-325.1	2.429e-07	3.4051e-07	SiteClass[FBgn0020251|sfl|INTRON|0],TranscriptAnnot[INTRON(MODIFIER||||1048|sfl|protein_coding|CODING|FBtr0076968|1);INTRON(MODIFIER||||1048|sfl|protein_coding|CODING|FBtr0301562|1)]	(TF_binding_site|BDTNP1_TFBS_dl|FBsf0000305930)
chr3L:6492699-	C	T	T	0.1765	6	28	-372.8	1.888e-08	2.80171e-08	SiteClass[FBgn0020251|sfl|INTRON|0],TranscriptAnnot[INTRON(MODIFIER||||1048|sfl|protein_coding|CODING|FBtr0076968|1);INTRON(MODIFIER||||1048|sfl|protein_coding|CODING|FBtr0301562|1)]	(TF_binding_site|BDTNP1_TFBS_dl|FBsf0000305930)
chr3L:6492702-	T	A	A	0.1765	6	28	-366.8	1.575e-08	4.92409e-08	SiteClass[FBgn0020251|sfl|INTRON|0],TranscriptAnnot[INTRON(MODIFIER||||1048|sfl|protein_coding|CODING|FBtr0076968|1);INTRON(MODIFIER||||1048|sfl|protein_coding|CODING|FBtr0301562|1)]	(TF_binding_site|BDTNP1_TFBS_dl|FBsf0000305930)
chr3L:6492705-	A	G	G	0.1765	6	28	-366.8	1.575e-08	4.92409e-08	SiteClass[FBgn0020251|sfl|INTRON|0],TranscriptAnnot[INTRON(MODIFIER||||1048|sfl|protein_coding|CODING|FBtr0076968|1);INTRON(MODIFIER||||1048|sfl|protein_coding|CODING|FBtr0301562|1)]	(TF_binding_site|BDTNP1_TFBS_dl|FBsf0000305930)
chr3L:6492744-	T	A	A	0.1471	5	29	-365.4	1.748e-06	8.19496e-07	SiteClass[FBgn0020251|sfl|INTRON|0],TranscriptAnnot[INTRON(MODIFIER||||1048|sfl|protein_coding|CODING|FBtr0076968|1);INTRON(MODIFIER||||1048|sfl|protein_coding|CODING|FBtr0301562|1)]	(TF_binding_site|BDTNP1_TFBS_dl|FBsf0000305930)
chr3L:6496300-	A	G	G	0.15	6	34	-362.9	1.226e-07	4.51299e-08	SiteClass[FBgn0020251|sfl|INTRON|0],TranscriptAnnot[INTRON(MODIFIER||||1048|sfl|protein_coding|CODING|FBtr0076968|1);INTRON(MODIFIER||||1048|sfl|protein_coding|CODING|FBtr0301562|1)]	-
chr3L:6496570-	C	T	T	0.175	7	33	-316.3	1.524e-06	7.96948e-07	SiteClass[FBgn0020251|sfl|INTRON|0],TranscriptAnnot[INTRON(MODIFIER||||1048|sfl|protein_coding|CODING|FBtr0076968|1);INTRON(MODIFIER||||1048|sfl|protein_coding|CODING|FBtr0301562|1)]	(TF_binding_site|BDTNP1_TFBS_dl|FBsf0000305933)
chr3L:6496582-	C	T	T	0.1795	7	32	-311.8	2.139e-06	1.43172e-06	SiteClass[FBgn0020251|sfl|INTRON|0],TranscriptAnnot[INTRON(MODIFIER||||1048|sfl|protein_coding|CODING|FBtr0076968|1);INTRON(MODIFIER||||1048|sfl|protein_coding|CODING|FBtr0301562|1)]	(TF_binding_site|BDTNP1_TFBS_dl|FBsf0000305933)
chr3L:6496589-	G	A	A	0.1795	7	32	-311.8	2.139e-06	1.43172e-06	SiteClass[FBgn0020251|sfl|INTRON|0],TranscriptAnnot[INTRON(MODIFIER||||1048|sfl|protein_coding|CODING|FBtr0076968|1);INTRON(MODIFIER||||1048|sfl|protein_coding|CODING|FBtr0301562|1)]	(TF_binding_site|BDTNP1_TFBS_dl|FBsf0000305933)
chr3L:6497221-	T	G	G	0.1	4	36	-388.2	2.888e-06	3.41718e-06	SiteClass[FBgn0020251|sfl|INTRON|0],TranscriptAnnot[INTRON(MODIFIER||||1048|sfl|protein_coding|CODING|FBtr0076968|1);INTRON(MODIFIER||||1048|sfl|protein_coding|CODING|FBtr0301562|1)]	(TF_binding_site|BDTNP1_TFBS_dl|FBsf0000305933)
grooming
3L:6515463	G	C	C	0.125	5	35	0.3287	0.9058	0.902707	-11.01	6.624e-05	5.38208e-05	-5.34	0.03454	0.0397876	11.34	5.632e-07	2.50301e-07	sfl	FBgn0020251	sfl	INTRON	0],TranscriptAnnot[INTRON(MODIFIER				1048	sfl	protein_coding	CODING	FBtr0076968	2);INTRON(MODIFIER				1048	sfl	protein_coding	CODING	FBtr0301562	1)]

## Sheet: BED Files
browser position chr3L:6468064-6558931
track name=Male_Expressive description="sfl SNP ME" color=255,0,0,
chr3L	6488468	6488469	G	1.241e-06
chr3L	6488478	6488479	C	9.478e-06
chr3L	6488512	6488513	G	3.906e-06
chr3L	6488514	6488515	G	3.684e-06
chr3L	6488522	6488523	G	1.944e-05
chr3L	6488525	6488526	T	1.944e-05
chr3L	6488538	6488539	G	1.427e-05
chr3L	6488552	6488553	A	9.544e-06
chr3L	6488555	6488556	T	9.544e-06
chr3L	6488560	6488561	C	5.382e-06
chr3L	6488564	6488565	T	2.99e-06
chr3L	6488570	6488571	T	1.28e-05
chr3L	6488572	6488573	A	1.28e-05
track name=Female_Receptive description="sfl SNP FR" color=0,0,255,
chr3L	6492650	6492651	G	2.429e-07
chr3L	6492698	6492699	T	1.888e-08
chr3L	6492701	6492702	A	1.575e-08
chr3L	6492704	6492705	G	1.575e-08
chr3L	6492743	6492744	A	1.748e-06
chr3L	6496299	6496300	G	1.226e-07
chr3L	6496569	6496570	T	1.524e-06
chr3L	6496581	6496582	T	2.139e-06
chr3L	6496588	6496589	A	2.139e-06
chr3L	6497220	6497221	G	2.888e-06
track name=Social_Space description="sfl SNP SS" color=0,128,0,
chr3L	6518976	6518977	T	8.341e-06
track name=Grooming description="sfl SNP G" color=0,0,0,
chr3L	6515462	6515463	C	0.902707
