# Supplementary material for: The Drosophila Gene Sulfateless Modulates Autism-Like Behaviors
Source: Front Genet. 2019 Jun 19;10:574. doi: 10.3389/fgene.2019.00574 (PMC6611434; doi:10.3389/fgene.2019.00574)
Supplement: Supplementary file 1 [file Data_Sheet_1.ZIP › Supplemental_Data_Tables/Supplemental_Data_4.xlsx]

## Sheet: Female Copulation Latency
	RAL217		RAL136		RAL379		RAL105		RAL237		RAL239		RAL228		RAL879		RAL195		RAL563		RAL59		RAL158		RAL45		RAL399		RAL310		RAL28		RAL38		RAL181		RAL821		RAL555		RAL707		RAL786		RAL109		RAL189		RAL83
	210		1595		1800		1800		893		1800		1023		510		1800		453		228		227		1800		1800		440		1800		1800		91		594		124		318		398		166		742		1800
	208		1800		1800		305		755		1800		1800		435		459		1800		1800		1800		91		1800		932		679		1507		336		662		1800		183		1800		100		604		930
	765		1800		1610		1800		308		1740		710		479		223		1800		941		124		377		307		196		444		1016		1236		1662		476		420		1232		371		1090		1800
	1800		705		490		1800		1800		1800		387		431		655		1800		1431		373		222		414		1416		555		1800		61		600		1800		592		402		312		569		1587
	165		685		1800		1557		1348		1800		1800		1800		1800		1800		315		277		1754		1800		1800		790		1800		829		702		169		1055		1158		271		100		1800
Mean	629.6		1317		1500		1452.4		1020.8		1788		1144		731		987.4		1530.6		943		560.2		848.8		1224.2		956.8		853.6		1584.6		510.6		844		873.8		513.6		998		244		621		1583.4
Stdev	699.613		573.984		570.57		649.989		572.119		26.8328		639.671		598.482		757.404		602.397		685.238		698.864		853.508		789.354		664.899		544.779		342.242		508.988		459.469		856.283		337.482		599.745		109.889		356.734		376.726

## Sheet: Male Copulation Latency
	RAL217		RAL136		RAL379		RAL105		RAL237		RAL239		RAL228		RAL879		RAL195		RAL563		RAL59		RAL158		RAL45		RAL399		RAL310		RAL28		RAL38		RAL181		RAL707		RAL786		RAL555		RAL821		RAL109		RAL189		RAL83
	1348		190		1025		91		327		1754		274		1249		307		72		284		1800		528		1800		338		230		302		280		330		107		45		1800		1800		294		1465
	1349		270		245		284		220		840		282		1800		773		341		1800		1800		152		892		658		1585		177		307		654		355		84		1800		84		190		347
	1800		72		360		290		371		1647		1664		1360		859		673		704		1800		198		1800		964		260		167		138		1800		628		410		204		74		385		384
	184		90		862		1800		711		845		807		191		269		785		122		448		482		665		1462		591		234		349		96		255		443		183		131		155		1800
	315		410		1800		470		1150		150		1800		1800		1800		698		1096		440		182		66		313		589		265		851		485		139		997		1800		234		365		157
Mean	999.2		206.4		858.4		587		555.8		1047.2		965.4		1280		801.6		513.8		801.2		1257.6		308.4		1044.6		747		651		229		385		673		296.8		395.8		1157.4		464.6		277.8		830.6
Stdev	710.279		139.086		620.29		691.211		379.613		661.081		733.955		658.423		618.306		299.112		675.049		742.717		180.961		752.712		480.071		549.982		57.4413		272.291		662.648		209.614		382.149		879.948		749.197		102.648		746.535

## Sheet: Grooming Raw
Male
	RAL136		RAL379		RAL217		RAL105		RAL237		RAL239		RAL228		RAL879		RAL399		RAL38		RAL181		RAL59		RAL28		RAL158		RAL563		RAL195		RAL45		RAL310		RAL707		RAL555		RAL786		RAL821		RAL109		RAL189		RAL83
	18.24		18.6		29.6		34.15		99.18		25.98		26.5		14.34		10.2		22.41		30.98		23.84		12.82		24.04		0		53.62		9.2		15.96		27.04		16.68		20.86		36.54		20.1		42.56		10.52
	22.24		38		15.72		33.86		26.13		50.57		9.32		24.16		23.87		16.82		22.46		17.64		14.46		15.54		1.54		26.06		38.9		17.86		11.3		27.34		24.98		79.5		15.8		50.6		12.66
	40.3		25.08		25.12		14.5		3.11		55.5		29.54		22.4		15.25		14.39		51.01		32.18		23.24		19.7		0		54.6		7.72		58.68		11.9		41.22		46.64		19.96		24.54		35.12		4.42
	18.34		18.32		27.36		13.05		9.68		25.41		27.12		26.82		17.37		12.86		33.14		47.18		20.78		23		8.16		82.82		0		4.4		38.41		0		45.04		19.67		16.66		20.92		6.43
	0		16.36		26.94		17.75		14.42		46.75		41.42		13.42		23.57		16.64		34.54		10.7		16.12		19.48		2.8		51.96		0		11.34		7.13		0		28.74		0		9.82		29.74		8.86
	23.1		17.3		10.64		14.18		0		139.35		65.72		35.66		9.36		33.13		40.96		49.02		29.04		18.42		0		34.44		0.55		36.48		3.02		5.89		19.4		0		24.44		30.7		15.04
Mean	20.37		22.2767		22.5633		21.2483		25.42		57.26		33.27		22.8		16.6033		19.375		35.515		30.0933		19.41		20.03		2.08333		50.5833		9.395		24.12		16.4667		15.1883		30.9433		25.945		18.56		34.94		9.655
StDev	12.8977		8.29493		7.57907		10.0046		37.2926		42.1662		18.924		8.28379		6.28055		7.4795		9.66782		15.6513		6.13249		3.10047		3.18608		19.639		15.021		20.0257		13.4821		16.5853		12.0037		29.6711		5.66254		10.4394		3.92974
Female
	RAL136		RAL379		RAL217		RAL105		RAL237		RAL239		RAL228		RAL879		RAL399		RAL38		RAL181		RAL59		RAL28		RAL158		RAL563		RAL195		RAL45		RAL310		RAL707		RAL555		RAL786		RAL821		RAL109		RAL189		RAL83
	13.3		39.68		44.38		16.96		24.16		57.52		43.14		19.16		14.64		16.8		25.26		21.28		75.32		10.26		10.12		46.24		34.3		69.1		8.3		12.86		40.44		0		3.22		20.26		18.44
	34.4		50.02		35.52		25.48		13.6		23.85		41.14		19.94		11.33		29.49		35.82		42.72		11.5		71.2		7.04		56.66		22.9		12.26		21.38		2.62		34.26		34.76		23.84		27.9		17.3
	8.7		46.2		61.56		25.8		1.86		52.94		19.22		15.38		6.73		17.87		42.84		17.34		3.04		34.12		6.64		61.94		16.4		75.04		31.4		4.16		18.08		1.72		10.6		31.04		13.6
	16.54		43.02		8.22		36.82		26.75		29.83		50.68		20.44		9.49		14.34		6.12		28.28		23.54		29.08		7.98		74.44		13.16		23.36		43.1		4.36		21.34		8.2		11.8		114.9		9.72
	7.1		43.08		35.4		27.49		19.22		40.28		108.82		26.88		20.31		34.3		49.64		2.96		15.04		32.5		0		43.78		13.76		49.38		7.73		8.57		20.58		10		12.84		22.8		5.1
	35.64		34		21.38		22.17		33.17		50.35		42.82		29.32		13.43		28.99		52.54		29.9		22.48		39.7		4.52		74.06		45.62		10.36		7.59		6.37		21.5		25.02		24.76		22.78		30.06
Mean	19.28		42.6667		34.41		25.7867		19.7933		42.4617		50.97		21.8533		12.655		23.6317		35.37		23.7467		25.1533		36.1433		6.05		59.52		24.3567		39.9167		19.9167		6.49		26.0333		13.2833		14.51		39.9467		15.7033
StDev	12.6477		5.49332		18.4089		6.56841		11.0153		13.4869		30.2626		5.2122		4.69081		8.2831		17.3909		13.3986		25.7066		19.8938		3.48027		13.2073		13.0697		28.5919		14.8787		3.73792		9.06425		13.7534		8.30658		36.9289		8.58845

## Sheet: Social Space Raw
Male
	RAL563		RAL28		RAL109		RAL310		RAL158		RAL83		RAL45		RAL59		RAL365		RAL181		RAL189		RAL195		RAL237		RAL879		RAL861		RAL101		RAL136		RAL38		RAL105		RAL217		RAL228		RAL239		RAL399		RAL379		RAL707
	0.5824		1.18923		1.09269		1.26381		0.932308		1.05692		0.923478		0.914444		1.05769		1.09571		0.96		1.22808		1.0944		0.96381		1.1136		0.454		1.25148		1.16565		0.8424		1.46217		1.37458		0.894231		0.83913		0.8588		0.755926
	1.2675		0.838571		0.9416		0.951852		0.977083		0.96		0.967692		1.04577		1.08037		1.27462		0.74		0.916364		1.44458		1.18667		0.89		1.0416		0.521538		1.1564		0.602143		1.01		1.07692		1.12143		1.06607		0.535714		0.819474
	0.74037		1.05727		1.05		1.37346		0.858519		1.14769		0.807692		1.04607		0.826923		0.814444		0.802083		0.966923		0.833929		1.15714				1.12		0.852857		0.872593		0.586429		0.803929		1.332		0.851429		0.717037		1.01926		0.632222
	0.642273		1.09115		1.56		0.650357		1.185		0.815185		0.687037		0.743571		1.0912		0.9972		0.932917		1.23852		1.24857		0.703077				0.86		0.832593		1.05318		0.668214		0.97037		0.855714		1.4112		0.852609		1.03346		0.78037
	0.691786		1.00679				0.63875		0.9404		0.875455												0.678571														1.03571
	0.754643
	1.01429
	0.817143
Mean	0.8138		1.0366		1.16107		0.975646		0.978662		0.971051		0.846475		0.937464		1.01405		1.04549		0.85875		1.00569		1.15537		1.00267		1.0018		0.8689		0.864617		1.06196		0.74698		1.06162		1.15981		1.06957		0.868712		0.861809		0.746998
StDev	0.224498		0.129232		0.27345		0.339549		0.123111		0.134286		0.125894		0.143353		0.125528		0.192124		0.104984		0.234603		0.257794		0.222847		0.158109		0.297264		0.299183		0.136147		0.190677		0.281567		0.241607		0.256729		0.145018		0.231374		0.0808695
Female
	RAL563		RAL28		RAL109		RAL310		RAL158		RAL83		RAL45		RAL59		RAL365		RAL181		RAL189		RAL195		RAL237		RAL879		RAL861		RAL101		RAL136		RAL38		RAL105		RAL217		RAL228		RAL239		RAL399		RAL379		RAL707
	0.745882		1.07148		1.03222		1.27593		0.714583		0.625		1.2805		0.726296		0.877143		1.36083		1.07107		1.2525		0.558148		0.837778		1.28615		1.06852		0.86		1.10929		1.21708		1.08111		1.11143		1.22321		1.37042		0.916154		0.761429
	1.20308		1.05571		1.39652		1.45741		1.14731		1.3205		0.721852		0.997857		0.885185		0.994074		1.0524		1.33708		0.916429		1.23321		0.94		1.22538		0.713214		1.4452		1.2175		0.945556		1.25667		1.04148		0.770385		0.652143		1.2716
	1.13731		1.222		0.913913		1.01435		0.989643				0.7344		1.24783		1.3275		1.02852		1.07607		0.961923		0.960714		0.907778				0.813571		0.876154		1.20391		0.293704		0.989643		0.716429		1.106		1.02		1.38083		0.839583
	1.19917		1.17321				0.985652		0.921786				1.19		1.06615		1.26455		1.21208		0.936786		1.07577		1.06654		1.12261				0.836552		0.941786		0.912593		1.1775		0.690741		1.32222				0.962		0.857407		0.5656
	1.01407								1.15036														1.30222														0.5
	1.11474
mean	1.06904		1.1306		1.11422		1.18333		0.984735		0.97275		0.981688		1.00953		1.08859		1.14888		1.03408		1.1859		0.875457		1.02534		1.11308		0.986007		0.847788		1.16775		0.881157		0.926763		1.10169		1.12357		1.0307		0.951634		0.859553
StDev	0.172684		0.0801515		0.251536		0.224591		0.180852		0.491793		0.295155		0.216294		0.240916		0.170656		0.0656593		0.160559		0.220714		0.184095		0.244768		0.196792		0.0964355		0.221216		0.448379		0.167169		0.271523		0.0921309		0.250337		0.307704		0.297892
